# Supplementary material for: Molecular Classification of Hepatocellular Carcinoma Using Wnt–Hippo Signaling Pathway-Related Genes
Source: Cancers (Basel). 2022 Sep 21;14(19):4580. doi: 10.3390/cancers14194580 (PMC9559216; doi:10.3390/cancers14194580)
Supplement: Supplementary file 1 [file cancers-14-04580-s001.zip]

Archive with 1 entries (1 files):
- cancers-1905532-supplementary.xlsx
