# Supplementary material for: Molecular Classification of Hepatocellular Carcinoma Using Wnt–Hippo Signaling Pathway-Related Genes
Source: Cancers (Basel). 2022 Sep 21;14(19):4580. doi: 10.3390/cancers14194580 (PMC9559216; doi:10.3390/cancers14194580)
Supplement: Supplementary file 1 [file cancers-14-04580-s001.zip › cancers-1905532-supplementary.xlsx]

## Sheet: Supplementary Table S1
Supplementary Table S1. Details descriptions of the 272 genes correlated with molecular classification and patient's survival among 100 Taiwanese HCCs and TCGA-LIHC. Significant genes are those with p-value < 0.05.
			Taiwanese HCCs									TCGA LIHC
ENSG_ID	Gene_Symbol	Gene Sets	HCCW1 vs HCCW2 vs HCCW3 vs HCCW4 Kruskal-Wallis test p-value	HCCW1 vs HCCW2 Mann-Whitney U test p-value	HCCW2 vs HCCW3 Mann-Whitney U test p-value	HCCW3 vs HCCW4 Mann-Whitney U test p-value	HCCW1 vs HCCW3 Mann-Whitney U test p-value	HCCW2 vs HCCW4 Mann-Whitney U test p-value	HCCW1 vs HCCW4 Mann-Whitney U test p-value	Log-rank test p-value	Significant of molecular classification and survival	HCCW1 vs HCCW2 Mann-Whitney U test p-value	HCCW2 vs HCCW3 Mann-Whitney U test p-value	HCCW3 vs HCCW4 Mann-Whitney U test p-value	HCCW1 vs HCCW3 Mann-Whitney U test p-value	HCCW2 vs HCCW4 Mann-Whitney U test p-value	HCCW1 vs HCCW4 Mann-Whitney U test p-value	Log-rank test p-value	Significant of molecular classification and survival
ENSG00000135299.17	ANKRD6	Wnt signaling pathway-related gene	0.0021488	0.000116	0.333	0.665	0.00442	0.873	0.00992	0.584658		0.01109	0.05432	0.2332	0.681	0.6341	0.1171	0.113038
ENSG00000117713.20	ARID1A	Wnt signaling pathway-related gene	0.00648926	0.4	0.00837	0.61	0.0369	0.0113	0.0184	0.865278		0.0004601	0.6837	0.3772	0.004737	0.4465	0.03619	0.00601373	*
ENSG00000120500.18	ARR3	Wnt signaling pathway-related gene	1.34163e-05	2.64e-05	0.192	0.0403	0.000316	0.25	3.64e-05	0.715214		0.5302	0.7618	0.2586	0.8784	0.06915	0.2504	0.281471
ENSG00000137486.17	ARRB1	Wnt signaling pathway-related gene	9.22999e-05	0.000116	0.333	0.863	6.57e-05	0.302	0.000394	0.466288		2.22e-06	0.5636	0.1934	1.208e-05	0.01392	4.49e-07	0.0879245
ENSG00000141480.18	ARRB2	Wnt signaling pathway-related gene	1.12843e-05	8.99e-06	0.408	0.0352	0.000555	0.157	4.18e-05	0.782161		4.891e-09	0.1565	0.2181	6.455e-06	0.879	3.012e-07	0.00133541	*
ENSG00000103126.15	AXIN1	Wnt signaling pathway-related gene	6.64304e-10	3.91e-08	0.00308	0.00357	8.46e-07	0.287	1.19e-06	0.880288		0.8811	0.05466	4.638e-05	0.05547	0.001061	0.001497	0.00267144	*
ENSG00000116128.11	BCL9	Wnt signaling pathway-related gene	0.00145666	0.0103	0.00172	0.992	0.658	0.000424	0.95	0.35619		0.6402	0.356	0.4991	0.2325	0.03848	0.02147	0.0107476	*
ENSG00000166167.18	BTRC	Wnt signaling pathway-related gene	0.000280301	0.0341	5.75e-05	0.208	0.117	0.00353	0.58	0.332712		0.2761	0.706	0.616	0.7268	0.2165	0.8126	0.323626
ENSG00000039068.19	CDH1	Wnt signaling pathway-related gene	0.40089	0.873	0.176	0.201	0.215	0.758	0.912	0.960349		1.117e-05	0.00965	0.9646	0.03193	0.1101	0.06462	0.146
ENSG00000040731.10	CDH10	Wnt signaling pathway-related gene	0.00188761	0.0379	0.106	0.0089	0.404	0.000241	0.185			0.6835	0.01347	0.5068	0.006486	0.001253	0.0007575
ENSG00000140937.14	CDH11	Wnt signaling pathway-related gene	0.594642	0.941	0.234	0.551	0.229	1	0.728	0.522806		3.787e-09	3.999e-15	8.159e-07	0.006245	0.3268	0.002521	0.353434
ENSG00000154162.15	CDH12	Wnt signaling pathway-related gene	0.00396658	0.772	0.117	0.000337	0.11	0.0245	0.0784			0.6728	0.2745	0.0003032	0.1271	0.002304	0.01012
ENSG00000140945.17	CDH13	Wnt signaling pathway-related gene	0.506709	0.456	0.123	0.249	0.832	0.958	0.825	0.826998		0.273	0.003439	0.2477	0.0002837	0.1802	0.03956	0.887263
ENSG00000129910.8	CDH15	Wnt signaling pathway-related gene	0.00409194	0.00734	0.00137	0.0864	0.982	0.245	0.176			0.0003676	0.2641	0.04725	0.06516	0.281	9.033e-05	0.0598521
ENSG00000166589.13	CDH16	Wnt signaling pathway-related gene	0.0284524	0.0226	0.652	0.448	0.0198	0.269	0.00581			2.553e-05	0.02617	0.7557	0.06235	0.1149	0.04071	0.0536116
ENSG00000079112.10	CDH17	Wnt signaling pathway-related gene	0.919314	0.639	0.861	0.946	0.452	1	0.622	0.226934		0.0002585	0.0004174	4.951e-09	0.5761	2.245e-05	1.26e-08	0.391445
ENSG00000145526.12	CDH18	Wnt signaling pathway-related gene	0.000556865	0.1	0.00537	0.0289	0.411	0.000102	0.0261			0.0368	0.008292	0.03021	0.5997	6.15e-06	0.007594
ENSG00000071991.9	CDH19	Wnt signaling pathway-related gene	0.00648446	0.000577	0.0476	0.452	0.0413	0.685	0.0461	0.493749		3.48e-07	1.25e-06	0.5597	0.9628	1.259e-05	0.5511	0.182985
ENSG00000170558.10	CDH2	Wnt signaling pathway-related gene	0.000573404	0.000737	0.00924	0.0221	0.181	0.774	0.00147	0.997291		0.7622	0.5489	0.00132	0.7437	0.001298	0.000352	0.918223
ENSG00000101542.10	CDH20	Wnt signaling pathway-related gene	0.408123	0.229	0.654	0.266	0.313	0.192	0.758	0.41741		0.4099	0.0003664	5.455e-05	0.03125	0.1584	0.05215
ENSG00000149654.11	CDH22	Wnt signaling pathway-related gene	6.93137e-05	0.464	0.0194	0.0496	0.0285	0.000115	0.000806			0.000265	0.1705	0.0007704	3e-05	0.01189	0.2306
ENSG00000107736.21	CDH23	Wnt signaling pathway-related gene	1.15905e-07	1.52e-07	0.000518	0.617	0.000498	0.00752	0.000752	0.384652		0.001661	0.09672	0.9777	0.0001362	0.1921	0.0003794	0.277833
ENSG00000139880.19	CDH24	Wnt signaling pathway-related gene	4.35796e-09	6.69e-07	0.4	0.000431	2.64e-06	0.00296	2.17e-06	0.568363		0.05133	0.9311	8.786e-05	0.2844	4.844e-06	2.372e-07	0.109588
ENSG00000062038.14	CDH3	Wnt signaling pathway-related gene	0.297073	0.748	0.374	0.275	0.356	0.112	0.142	0.975278		4.139e-05	2.29e-08	4.368e-06	0.1297	0.8768	0.0009014	0.190483
ENSG00000179242.16	CDH4	Wnt signaling pathway-related gene	0.000679138	0.000508	0.466	0.071	0.0071	0.321	0.000268	0.749955		0.004081	0.02175	0.0216	0.934	0.7245	0.00428	0.60857
ENSG00000179776.19	CDH5	Wnt signaling pathway-related gene	0.0187765	0.00777	0.856	0.104	0.00649	0.157	0.448	0.958803		0.0001046	4.724e-11	0.379	0.0001109	2.348e-07	0.007711	0.97928
ENSG00000113361.13	CDH6	Wnt signaling pathway-related gene	0.042205	0.00446	0.0283	0.61	0.442	0.354	0.343	0.285772		6.213e-05	0.0009252	0.000165	0.748	0.193	5.045e-05	0.539303
ENSG00000081138.14	CDH7	Wnt signaling pathway-related gene	0.0793908	0.355	0.73	0.0206	0.216	0.0497	0.272			0.8613	0.07992	0.01172	0.1	0.2356	0.2809
ENSG00000150394.14	CDH8	Wnt signaling pathway-related gene	0.00350357	0.0749	0.0024	0.165	0.969	0.002	0.182	0.526773		0.9859	0.6119	0.4215	0.5939	0.6972	0.7838	0.683936
ENSG00000113100.10	CDH9	Wnt signaling pathway-related gene	0.604206	0.754	0.454	0.455	0.73	0.183	0.462			0.02124	0.002353	0.1308	0.259	0.1505	0.5333
ENSG00000148600.15	CDHR1	Wnt signaling pathway-related gene	0.340033	0.132	0.522	0.493	0.311	0.121	0.824	0.846006		0.0001849	0.007035	0.002548	0.3493	0.2719	0.0001864	0.543098
ENSG00000074276.10	CDHR2	Wnt signaling pathway-related gene	0.00188683	0.022	0.16	0.658	0.000183	0.213	0.00486	0.517935		4.15e-07	0.4145	0.2205	0.0005373	0.6697	2.04e-07	0.633334
ENSG00000075275.18	CELSR1	Wnt signaling pathway-related gene	0.0936996	0.11	0.0176	0.597	0.992	0.101	0.658	0.345783		0.03278	0.8574	0.3916	0.06301	0.3898	0.3655	0.49026
ENSG00000143126.8	CELSR2	Wnt signaling pathway-related gene	0.0446794	0.509	0.677	0.0476	0.256	0.0341	0.00619	0.0946854		0.1339	0.4631	0.2874	0.04869	0.6302	0.4296	0.0614994
ENSG00000008300.17	CELSR3	Wnt signaling pathway-related gene	8.16403e-05	3.13e-05	0.0791	0.0923	0.00127	0.639	0.00075	0.18005		2.404e-05	0.06005	0.06062	0.03284	0.0002283	0.9743	0.00553969	*
ENSG00000147869.5	CER1	Wnt signaling pathway-related gene	0.313594	0.549	0.52	0.0804	0.244	0.236	0.617			0.6541	0.07267	1.468e-05	0.158	0.0009425	0.0003027
ENSG00000131778.19	CHD1L	Wnt signaling pathway-related gene	0.0101194	0.0399	0.001	0.1	0.901	0.312	0.275	0.916429		0.7107	0.4416	0.3511	0.2756	0.7681	0.9541	0.000444858
ENSG00000005339.15	CREBBP	Wnt signaling pathway-related gene	0.0171515	0.00545	0.93	0.408	0.00305	0.377	0.0999	0.220652		0.001873	0.02288	0.01149	1.239e-05	0.2567	0.1731	0.627493
ENSG00000113712.19	CSNK1A1	Wnt signaling pathway-related gene	0.000131027	0.000361	7.43e-05	0.351	0.222	0.0341	0.117	0.966282		0.02043	0.0195	0.02161	5.824e-05	0.7912	0.1184	0.0103889	*
ENSG00000180138.7	CSNK1A1L	Wnt signaling pathway-related gene	0.276622	0.465	0.0416	0.969	0.595	0.19	0.697	0.83257		0.2396	1	0.131	0.2834	0.103	0.4604
ENSG00000141551.14	CSNK1D	Wnt signaling pathway-related gene	6.15623e-10	2.9e-08	0.577	0.0135	1.32e-08	0.0409	5.31e-07	0.638982		0.0076	0.1035	0.008977	0.498	1.37e-06	0.017	0.000508182	*
ENSG00000133275.16	CSNK1G2	Wnt signaling pathway-related gene	2.18871e-09	3.27e-08	0.0634	0.00484	2.96e-07	0.0624	4.47e-06	0.699536		0.8074	0.2085	0.0007716	0.2563	0.003064	0.003378	0.0280167	*
ENSG00000151292.17	CSNK1G3	Wnt signaling pathway-related gene	6.94402e-08	8.51e-08	0.021	0.483	1.6e-06	0.377	3.65e-05	0.347665		0.002772	0.1132	0.05624	2.676e-05	0.529	0.06144	0.262993
ENSG00000101266.19	CSNK2A1	Wnt signaling pathway-related gene	6.38412e-05	0.000111	0.000123	0.758	0.447	0.00258	0.275	0.71005		0.9521	0.5112	0.06673	0.5491	0.007153	0.006407	0.000304053	*
ENSG00000070770.9	CSNK2A2	Wnt signaling pathway-related gene	0.00033201	0.0051	0.00713	0.0227	0.651	0.000498	0.0279	0.0544999		8.522e-05	0.5435	1.174e-05	0.0006747	8.19e-07	0.07052	0.000117774	*
ENSG00000204435.14	CSNK2B	Wnt signaling pathway-related gene	1.17e-10	1.22e-08	0.772	0.0185	4.72e-09	0.00277	4.5e-07	0.957492		0.1601	0.0005674	0.1291	0.01114	2.799e-07	1.77e-05	0.00116035	*
ENSG00000159692.16	CTBP1	Wnt signaling pathway-related gene	0.0252778	0.0989	0.752	0.0215	0.152	0.00478	0.506	0.610174		0.05691	0.2521	0.01016	0.6892	2.926e-05	0.007091	0.117065
ENSG00000175029.17	CTBP2	Wnt signaling pathway-related gene	0.0323014	0.00753	0.581	0.577	0.00216	0.365	0.602	0.922937		2.677e-11	5.238e-10	0.0002772	0.4007	0.638	0.0004789	0.628061
ENSG00000044115.21	CTNNA1	Wnt signaling pathway-related gene	0.0297494	0.975	0.0112	0.136	0.0127	0.53	0.517	0.327229		0.01132	0.1282	0.003551	0.0006086	0.03978	0.8895	0.00416314	*
ENSG00000066032.18	CTNNA2	Wnt signaling pathway-related gene	0.366166	0.0944	0.404	0.501	0.419	0.806	0.159	0.59144		3.427e-05	0.1145	0.567	0.005775	0.03743	0.04558	0.331453
ENSG00000183230.17	CTNNA3	Wnt signaling pathway-related gene	0.189036	0.108	0.866	0.386	0.108	0.495	0.0461	0.450508		0.4399	0.000193	0.5043	0.007057	0.0005645	0.01827	0.0128457	*
ENSG00000119326.15	CTNNAL1	Wnt signaling pathway-related gene	4.10644e-09	3.79e-07	1.03e-07	0.0108	0.188	0.0192	0.000671	0.422466		0.0001449	0.08771	0.2919	0.1593	0.000814	0.6646	0.104928
ENSG00000168036.18	CTNNB1	Wnt signaling pathway-related gene	5.44419e-05	4.97e-05	0.000222	0.545	0.131	0.0139	0.0689	0.410137		0.000211	0.08519	0.1384	4.752e-06	0.8338	0.0043	0.0134997	*
ENSG00000165617.15	DACT1	Wnt signaling pathway-related gene	0.329091	0.157	0.667	0.341	0.0869	0.476	0.716	0.618391		6.109e-10	1.269e-15	1.633e-05	0.02277	0.01112	0.009136	0.489632
ENSG00000166341.8	DCHS1	Wnt signaling pathway-related gene	1.74199e-08	1.86e-07	0.0587	0.121	1.19e-07	0.823	2.88e-06	0.261532		4.994e-06	4.982e-08	0.003944	0.04378	0.1077	0.08617	0.202529
ENSG00000107404.20	DVL1	Wnt signaling pathway-related gene	1.27209e-10	5.27e-08	0.00837	0.00166	2.56e-08	0.0789	6.71e-07	0.968138		0.001701	0.3545	0.7089	0.1158	0.1464	0.1449	0.00102282	*
ENSG00000004975.12	DVL2	Wnt signaling pathway-related gene	6.48589e-09	1.2e-06	0.968	0.00177	1.45e-06	0.00241	1.2e-06	0.792279		0.2679	0.4681	0.08161	0.806	0.006478	0.09751	0.00173586	*
ENSG00000161202.20	DVL3	Wnt signaling pathway-related gene	0.00162791	0.042	0.000288	0.855	0.736	0.00195	0.716	0.883205		0.5521	0.5956	0.03721	0.9541	0.002095	0.008379	0.00664195	*
ENSG00000100393.14	EP300	Wnt signaling pathway-related gene	0.000104517	5.96e-05	0.00434	0.545	0.0199	0.00563	0.0689	0.509234		0.1267	0.1132	0.3444	0.005832	0.8124	0.1536	0.178332
ENSG00000183495.14	EP400	Wnt signaling pathway-related gene	0.110375	0.544	0.128	0.351	0.303	0.0275	0.11	0.44255		0.3456	0.9595	0.2218	0.5087	0.1176	0.4717	0.00213641
ENSG00000083857.14	FAT1	Wnt signaling pathway-related gene	0.0567439	0.0567	0.711	0.78	0.00968	0.53	0.0237	0.397371		3.32e-07	7.338e-06	0.0002502	1.266e-13	0.5956	0.004614	0.456483
ENSG00000086570.12	FAT2	Wnt signaling pathway-related gene	2.95821e-05	0.00379	0.389	0.000695	0.0314	0.00339	2.72e-05	0.280242		0.3151	0.4254	0.00542	0.11	0.02127	0.1812	0.514663
ENSG00000165323.15	FAT3	Wnt signaling pathway-related gene	0.00231251	0.000563	0.0107	0.145	0.0485	0.982	0.0352	0.8863		1.093e-05	0.01785	0.04062	0.1449	0.8747	0.0002062	0.0714012
ENSG00000072803.17	FBXW11	Wnt signaling pathway-related gene	1.88255e-05	2.95e-06	0.0535	0.766	6.06e-05	0.255	0.00751	0.27344		0.07756	0.0128	0.006763	0.0003959	0.356	0.7416	0.287682
ENSG00000139926.16	FRMD6	Hippo signaling pathway-related gene	0.0287302	0.198	0.0578	0.269	0.00513	0.632	0.103	0.566406		0.009488	1.697e-07	0.02522	0.01978	0.04167	0.9608	0.153128
ENSG00000162998.5	FRZB	Wnt signaling pathway-related gene	0.000247579	1.33e-05	0.194	0.471	0.00111	0.0924	0.0382	0.349568		4.366e-09	1.826e-11	0.00495	0.04773	0.0004969	0.1934	0.247418
ENSG00000157240.4	FZD1	Wnt signaling pathway-related gene	7.49234e-06	3.25e-06	0.102	0.0648	0.000447	0.00121	0.146	0.794855		4.412e-06	0.0003315	1.995e-06	0.5214	0.002114	2.518e-07	0.0877545
ENSG00000111432.4	FZD10	Wnt signaling pathway-related gene	0.00698419	0.0403	0.857	0.00647	0.0875	0.00303	0.332	0.579315		8.313e-06	1.118e-06	1.219e-06	0.598	0.145	2.693e-06	0.358921
ENSG00000180340.7	FZD2	Wnt signaling pathway-related gene	0.132407	0.864	0.418	0.174	0.259	0.0459	0.0407	0.0742423		3.782e-15	1.551e-06	6.775e-07	0.02616	0.03848	8.233e-12	0.0391392	*
ENSG00000104290.11	FZD3	Wnt signaling pathway-related gene	0.00156302	0.00174	0.199	0.121	0.000321	0.268	0.117	0.282012		0.9671	0.9726	0.3826	0.934	0.2613	0.3493	0.110603
ENSG00000174804.4	FZD4	Wnt signaling pathway-related gene	0.631928	0.36	0.357	0.425	0.708	0.865	0.351	0.257136		0.003158	0.006586	0.1911	2.135e-07	0.3823	0.001763	0.697361
ENSG00000163251.4	FZD5	Wnt signaling pathway-related gene	7.43522e-07	1.04e-05	1.12e-05	0.0065	0.113	0.516	0.000946	0.12746		0.2248	0.9181	0.4271	0.2563	0.6128	0.6484	0.0238289
ENSG00000164930.12	FZD6	Wnt signaling pathway-related gene	0.00733534	0.000928	0.412	0.181	0.0232	0.0341	0.319	0.711066		0.3959	0.000579	6.719e-08	0.0001474	0.002275	0.04648	0.0228526	*
ENSG00000155760.2	FZD7	Wnt signaling pathway-related gene	0.0126774	0.00116	0.00756	0.825	0.436	0.166	0.602	0.104376		2.043e-08	0.0001879	0.0005116	0.1315	0.2465	1.147e-06	0.0107423	*
ENSG00000177283.7	FZD8	Wnt signaling pathway-related gene	0.224096	0.865	0.558	0.181	0.878	0.0233	0.169	0.961654		7.197e-07	1.283e-05	3.802e-05	0.5177	0.07259	1.391e-05	0.811906
ENSG00000188763.5	FZD9	Wnt signaling pathway-related gene	0.0536756	0.0728	0.309	0.592	0.0156	0.244	0.0193			0.0006508	0.9104	0.33	0.00572	0.199	0.0001366	0.777242
ENSG00000088256.9	GNA11	Wnt signaling pathway-related gene	2.23874e-10	1.38e-08	0.0189	0.00296	3.97e-08	0.0488	2.42e-06	0.757277		0.449	0.06468	0.001584	0.02711	0.0125	0.09089	0.191584
ENSG00000156049.7	GNA14	Wnt signaling pathway-related gene	0.000199629	0.00662	0.54	0.0532	0.000575	0.024	0.000166	0.0588797		0.01155	1.001e-13	0.08754	2.04e-07	1.052e-07	0.001346	0.000137708	*
ENSG00000060558.4	GNA15	Wnt signaling pathway-related gene	7.029e-09	2.77e-07	0.0298	0.00132	7.84e-06	0.0441	2.68e-06	0.444873		9.962e-07	1.485e-07	9.071e-06	0.5232	0.6263	4.809e-05	0.238965
ENSG00000156052.11	GNAQ	Wnt signaling pathway-related gene	3.39922e-09	4.7e-08	0.000161	0.029	3.4e-05	0.365	8.78e-06	0.608045		0.2293	0.7431	0.2049	0.1943	0.2026	0.7501	0.242648
ENSG00000078369.18	GNB1	Wnt signaling pathway-related gene	0.0747917	0.79	0.586	0.0336	0.693	0.0166	0.0517	0.856453		0.0362	0.2684	1.562e-05	0.005984	2.788e-05	0.01197	0.0113612	*
ENSG00000172354.10	GNB2	Wnt signaling pathway-related gene	7.68588e-11	1.57e-08	0.0128	0.00136	2.57e-08	0.0686	7.37e-07	0.539708		0.8848	0.03647	9.177e-07	0.09306	9.477e-06	2.709e-05	0.0100783	*
ENSG00000111664.11	GNB3	Wnt signaling pathway-related gene	6.30337e-07	5.47e-05	0.819	0.0113	8.35e-06	0.0105	4.47e-06	0.890596		1.123e-08	0.0004301	0.0001151	0.06929	0.1487	2.164e-08	0.359052
ENSG00000114450.11	GNB4	Wnt signaling pathway-related gene	1.48536e-06	6.6e-07	0.0324	0.295	2.57e-06	0.958	0.00164	0.120265		2.173e-11	9.774e-10	0.0001525	0.5756	0.2567	0.0001888	0.03812	*
ENSG00000242616.4	GNG10	Wnt signaling pathway-related gene	7.85763e-07	1.02e-06	0.00503	0.751	1.57e-05	0.246	0.000472	0.955039		0.0001119	0.4648	0.1667	0.0002657	0.3603	0.03307	0.496419
ENSG00000172380.6	GNG12	Wnt signaling pathway-related gene	0.0175175	0.00116	0.93	0.78	0.00968	0.882	0.0397	0.892279		0.9484	7.416e-10	0.0006524	5.344e-10	0.1811	0.1151	0.0714496
ENSG00000127588.5	GNG13	Wnt signaling pathway-related gene	0.0336106	0.282	0.52	0.0278	0.492	0.107	0.0396			0.06421	0.2264	0.01265	0.5867	0.0001702	0.02702
ENSG00000186469.8	GNG2	Wnt signaling pathway-related gene	7.43244e-05	2.72e-05	0.0114	0.0582	0.00296	0.686	0.00463	0.10772		4.202e-07	6.178e-08	0.0002634	0.2391	0.369	0.001995	0.643015
ENSG00000162188.6	GNG3	Wnt signaling pathway-related gene	6.86796e-09	7.85e-08	0.158	0.0226	7.78e-08	0.12	1.93e-06	0.810683		2.305e-05	0.3898	0.0004197	0.00712	9.282e-07	0.06879	0.0532578
ENSG00000168243.11	GNG4	Wnt signaling pathway-related gene	0.000635272	0.0823	8.71e-05	0.679	0.0226	0.0179	0.296	0.42093		0.3084	0.0484	0.1393	0.03817	9.866e-05	8.006e-05	0.136629
ENSG00000174021.11	GNG5	Wnt signaling pathway-related gene	6.64224e-05	1.1e-05	0.0269	0.916	0.00261	0.0307	0.0119	0.107362		0.01251	0.3377	0.004242	0.01226	7.244e-06	2.372e-07	3.03e-05	*
ENSG00000176533.13	GNG7	Wnt signaling pathway-related gene	0.000830392	9.72e-05	0.706	0.59	0.00222	0.907	0.000843	0.297788		0.0131	0.01222	0.00272	1.726e-05	0.2853	0.2933	0.0608424
ENSG00000167414.4	GNG8	Wnt signaling pathway-related gene	0.0973705	0.0118	0.623	0.99	0.0188	0.744	0.0396			8.256e-15	0.003342	0.01232	1.862e-05	0.9967	1.362e-09
ENSG00000082701.16	GSK3B	Wnt signaling pathway-related gene	5.80622e-05	3.44e-05	0.0189	0.923	0.00261	0.0247	0.00252	0.332138		0.003207	0.5937	0.008891	0.002212	0.01036	0.6851	0.000733531	*
ENSG00000116478.12	HDAC1	Wnt signaling pathway-related gene	0.00054196	0.0719	0.114	0.0752	0.00455	0.00418	0.000472	0.960095		0.7532	0.7101	0.000247	0.7205	6.917e-07	2.615e-06	1.11e-05	*
ENSG00000196591.12	HDAC2	Wnt signaling pathway-related gene	3.54242e-11	9.5e-09	1.01e-06	0.269	1.32e-05	0.001	7.17e-05	0.687688		0.04444	0.6979	0.02631	0.101	0.0009716	5.421e-05	7.39e-05	*
ENSG00000171720.10	HDAC3	Wnt signaling pathway-related gene	9.89353e-09	7.37e-07	0.0643	0.532	3.21e-08	0.0946	1.2e-06	0.783166		0.2974	0.5272	0.2255	0.8126	0.03574	0.3581	0.00200146	*
ENSG00000147099.21	HDAC8	Wnt signaling pathway-related gene	0.531069	0.312	0.326	0.436	0.795	0.233	0.776	0.348827		0.000167	0.5508	8.319e-05	0.001681	1.146e-05	0.1094	0.281142
ENSG00000119969.15	HELLS	Wnt signaling pathway-related gene	0.000968568	0.00157	0.0011	0.87	0.397	0.00418	0.448	0.4918		0.7372	0.0007444	0.9489	0.0001229	0.003689	0.001832	0.00357983	*
ENSG00000071794.16	HLTF	Wnt signaling pathway-related gene	0.000179027	0.000424	0.000129	0.545	0.163	0.0359	0.0689	0.471645		0.01744	0.1441	0.9541	0.7142	0.1215	0.8962	0.057666
ENSG00000128908.17	INO80	Wnt signaling pathway-related gene	0.00143012	0.00318	0.382	0.382	0.00215	0.0904	0.000844	0.447855		0.1101	0.01695	0.02295	0.0007101	0.7514	0.4821	0.0994066
ENSG00000150995.19	ITPR1	Wnt signaling pathway-related gene	0.000313644	0.001	0.291	0.672	6.46e-06	0.975	0.0169	0.0678515		0.01372	6.469e-08	0.001463	0.0006609	0.1456	0.7844	0.95714
ENSG00000123104.12	ITPR2	Wnt signaling pathway-related gene	3.39877e-06	1.47e-05	0.000246	0.00484	0.104	0.758	0.000372	0.417439		2.282e-05	0.02992	0.00287	9.804e-08	1.279e-06	4.927e-13	0.283411
ENSG00000096433.11	ITPR3	Wnt signaling pathway-related gene	3.36638e-05	0.000169	0.742	0.0386	0.000219	0.0441	0.000136	0.383415		1.39e-06	9.01e-05	6.956e-05	0.7522	0.1215	4.582e-05	0.578492
ENSG00000183762.13	KREMEN1	Wnt signaling pathway-related gene	1.4963e-06	1.33e-05	0.752	0.0276	6.31e-05	0.00297	4.17e-05	0.20235		1	1	1	1	1	1
ENSG00000131650.14	KREMEN2	Wnt signaling pathway-related gene	1.57455e-06	0.0132	0.276	2.2e-05	0.0405	0.000649	1.37e-05			0.424	0.1681	0.0004929	0.02154	2.487e-07	3.622e-09	0.00265517	*
ENSG00000131023.13	LATS1	Hippo signaling pathway-related gene	1.35862e-07	1.21e-07	0.00671	0.403	4.36e-05	0.113	4.18e-05	0.241467		0.3118	0.3928	0.3494	0.6872	0.5655	0.3805	0.0539559
ENSG00000150457.9	LATS2	Hippo signaling pathway-related gene	8.86784e-09	2e-08	4.19e-05	0.501	6.57e-05	0.0359	0.000945	0.268601		0.03376	3.183e-05	0.01515	1.161e-07	0.3661	0.01306	0.912268
ENSG00000138795.10	LEF1	Wnt signaling pathway-related gene	0.0357884	0.0291	0.00942	0.795	0.962	0.0553	0.825	0.716076		0.3778	0.0077	0.002336	0.01296	0.2196	0.551	0.439384
ENSG00000162337.12	LRP5	Wnt signaling pathway-related gene	2.03586e-08	1.08e-07	0.00425	0.218	7.68e-07	0.632	2.09e-05	0.468634		0.05815	0.06428	0.3952	0.002151	0.00329	3.18e-05	0.396021
ENSG00000070018.9	LRP6	Wnt signaling pathway-related gene	4.42601e-07	1.74e-06	0.00998	0.0532	3.4e-05	0.975	3.18e-05	0.292134		0.2124	0.8596	0.1266	0.4378	0.09727	0.009401	0.7876
ENSG00000135341.18	MAP3K7	Wnt signaling pathway-related gene	1.10907e-08	6.72e-08	0.00631	0.597	1.08e-06	0.0221	3.18e-05	0.484758		0.8848	0.9552	0.2423	0.8895	0.1389	0.2164	0.00710387
ENSG00000114978.18	MOB1A	Hippo signaling pathway-related gene	1.79454e-07	3.39e-07	5.92e-05	0.425	0.00119	0.0209	0.00419	0.427872		0.5808	0.04627	0.001733	0.0471	0.0283	0.01391	0.080709
ENSG00000173542.9	MOB1B	Hippo signaling pathway-related gene	2.47898e-08	5.96e-08	0.00221	0.459	1.19e-06	0.0247	0.00204	0.559551		0.006057	0.09081	0.0001184	0.0001083	0.004504	0.5699	0.0408213	*
ENSG00000186575.19	NF2	Hippo signaling pathway-related gene	2.45796e-07	9.44e-06	0.35	0.0569	1.14e-06	0.024	1.09e-05	0.502215		0.3209	0.1549	0.3214	0.0333	0.04195	0.01003	0.0268504	*
ENSG00000131196.17	NFATC1	Wnt signaling pathway-related gene	0.183793	0.382	0.291	0.637	0.0594	0.205	0.107	0.274323		6.721e-12	1.672e-07	2.095e-06	0.4182	0.4614	1.045e-08	0.60032
ENSG00000101096.20	NFATC2	Wnt signaling pathway-related gene	0.000678538	0.000307	0.00124	0.16	0.644	0.0476	0.0999	0.795304		1.779e-06	0.6032	0.4524	0.0003959	0.09951	0.001257	0.483434
ENSG00000072736.19	NFATC3	Wnt signaling pathway-related gene	0.0287512	0.0221	0.00582	0.916	0.758	0.0703	0.987	0.510665		2.798e-06	0.004662	0.002691	1.538e-09	0.2269	0.005079	0.0948488
ENSG00000100968.14	NFATC4	Wnt signaling pathway-related gene	1.74764e-09	1.26e-06	0.371	0.000736	1.04e-07	0.00201	2.81e-06	0.535772		9.425e-08	0.00105	1.032e-06	0.3775	0.0007746	8.787e-11	0.320541
ENSG00000140807.7	NKD1	Wnt signaling pathway-related gene	0.0198561	0.443	0.0157	0.736	0.181	0.00599	0.0844	0.976976		1.783e-08	0.06507	0.01946	1.011e-08	0.1029	0.0004356	0.63497
ENSG00000145506.14	NKD2	Wnt signaling pathway-related gene	4.01037e-05	0.000216	0.02	0.00366	0.0224	0.169	0.000101			2.858e-07	2.318e-08	0.000116	0.2476	0.7431	0.001202	0.0579005
ENSG00000087095.13	NLK	Wnt signaling pathway-related gene	7.85554e-09	2.01e-08	0.000104	0.248	3.12e-05	0.273	7.17e-05	0.915699		0.125	0.02638	0.6464	0.4345	0.1494	0.8652	0.420469
ENSG00000156453.13	PCDH1	Wnt signaling pathway-related gene	1.87975e-07	1.92e-07	0.00671	0.113	4.93e-05	0.489	4.46e-05	0.266931		0.7514	1.089e-05	0.07229	9.692e-06	0.01632	0.01246	0.0178721	*
ENSG00000138650.9	PCDH10	Wnt signaling pathway-related gene	0.000275329	0.136	0.92	0.000258	0.144	0.00053	0.0281			0.7904	0.001578	3.853e-06	0.006948	0.03343	0.01772
ENSG00000102290.22	PCDH11X	Wnt signaling pathway-related gene	0.309345	0.105	0.0695	0.988	0.977	0.11	1			0.1871	0.1826	0.4287	0.9438	0.6103	0.4294
ENSG00000099715.14	PCDH11Y	Wnt signaling pathway-related gene	0.0293664	0.212	0.188	0.074	0.981	0.00821	0.148			0.3255	0.06037	0.05437	0.3034	0.8508	0.2784
ENSG00000113555.6	PCDH12	Wnt signaling pathway-related gene	5.65415e-07	9.14e-07	0.84	0.0905	1.96e-07	0.151	0.00293	0.335183		1.698e-05	5.917e-10	0.02051	0.004573	0.004389	0.7952	0.843095
ENSG00000150275.18	PCDH15	Wnt signaling pathway-related gene	0.153668	0.0608	0.115	0.453	0.481	0.0582	1			0.07515	0.9253	0.3561	0.1196	0.3532	0.01708
ENSG00000189184.11	PCDH18	Wnt signaling pathway-related gene	1.68829e-05	1.14e-05	0.619	0.197	1.2e-05	0.292	0.000668	0.0594538		1.61e-05	2.799e-09	0.001733	0.02023	0.07001	0.1411	0.508448
ENSG00000165194.15	PCDH19	Wnt signaling pathway-related gene	0.0846935	0.0326	0.843	0.296	0.0236	0.291	0.229	0.547419		0.009035	0.006859	0.08176	0.7331	0.6657	0.1062	0.818919
ENSG00000280165.1	PCDH20	Wnt signaling pathway-related gene	0.546067	0.551	0.728	0.299	0.16	0.456	0.987			0.05757	0.006426	0.115	0.3066	0.2599	0.4934
ENSG00000169851.15	PCDH7	Wnt signaling pathway-related gene	0.290425	0.0536	0.757	0.569	0.177	0.542	0.182	0.0728927		1.4e-16	4.201e-16	0.002042	0.1913	2.656e-05	0.03375	0.205831
ENSG00000136099.13	PCDH8	Wnt signaling pathway-related gene	0.0165551	0.212	1	0.0162	0.182	0.0239	0.297			0.3878	0.1453	0.0798	0.5376	0.001078	0.01412
ENSG00000184226.15	PCDH9	Wnt signaling pathway-related gene	0.0297406	0.0511	0.608	0.146	0.00139	0.296	0.624	0.413659		1.19e-07	1.606e-05	0.00761	0.8696	0.4303	0.001656	0.663407
ENSG00000204970.10	PCDHA1	Wnt signaling pathway-related gene	0.0250905	0.138	0.792	0.0125	0.104	0.0137	0.199			0.4508	0.05563	0.0233	0.3047	7.016e-06	0.0002627
ENSG00000250120.8	PCDHA10	Wnt signaling pathway-related gene	0.000217227	0.0251	0.464	0.000305	0.00401	0.00167	0.154	0.079078		0.07215	0.1412	0.0001679	0.9091	0.0005898	1.475e-05	0.471937
ENSG00000249158.7	PCDHA11	Wnt signaling pathway-related gene	0.00200218	0.603	0.492	0.000341	0.293	0.00223	0.0159			0.1767	0.4412	0.05845	0.5811	0.06904	0.007978
ENSG00000251664.5	PCDHA12	Wnt signaling pathway-related gene	0.00623762	0.464	0.365	0.0012	0.895	0.016	0.00739			0.3311	0.05528	0.01327	0.3256	0.2384	0.0784
ENSG00000239389.8	PCDHA13	Wnt signaling pathway-related gene	0.0238106	0.145	0.586	0.0239	0.221	0.108	0.0027			0.6282	0.02226	0.007563	0.1034	0.3476	0.2423
ENSG00000204969.7	PCDHA2	Wnt signaling pathway-related gene	4.01619e-05	0.00423	0.1	0.00279	0.344	3.71e-06	0.0263			0.4609	0.9891	0.002999	0.5849	0.0004013	7.502e-05
ENSG00000255408.4	PCDHA3	Wnt signaling pathway-related gene	1.53349e-05	0.0038	0.461	0.000132	0.0327	1.47e-05	0.0549	0.436037		0.067	0.3667	0.001384	0.5785	0.0006985	2.769e-05
ENSG00000204967.12	PCDHA4	Wnt signaling pathway-related gene	1.5987e-05	0.0135	0.0917	0.000295	0.333	3.67e-06	0.0173			0.01984	0.3266	0.008697	0.3514	0.02579	0.0001071
ENSG00000204965.9	PCDHA5	Wnt signaling pathway-related gene	0.00217411	0.156	0.678	0.00182	0.348	0.000598	0.027			0.1704	0.2941	0.001884	0.04186	6.208e-06	9.452e-08
ENSG00000081842.18	PCDHA6	Wnt signaling pathway-related gene	0.000633444	0.0136	0.258	0.00341	0.136	0.000161	0.156			0.9575	0.6441	0.008286	0.7485	0.0009374	0.001121
ENSG00000204963.6	PCDHA7	Wnt signaling pathway-related gene	6.88043e-05	0.0905	0.491	0.00016	0.246	1.74e-05	0.00599	0.194641		0.2732	0.6188	0.0215	0.1782	0.002214	0.0001898	0.0955238
ENSG00000204962.6	PCDHA8	Wnt signaling pathway-related gene	0.00647257	0.241	0.994	0.00345	0.339	0.00234	0.0393			0.3377	0.7053	0.08852	0.25	0.01607	0.001374
ENSG00000204961.7	PCDHA9	Wnt signaling pathway-related gene	2.60241e-05	0.00171	0.0117	0.0019	0.288	5.72e-06	0.0586			0.9413	0.9397	0.02029	0.9652	0.01137	0.01426
ENSG00000248383.5	PCDHAC1	Wnt signaling pathway-related gene	0.000108244	0.000316	0.731	0.0268	2.96e-05	0.0882	0.0576	0.672558		0.02656	0.01555	0.0003276	0.4512	0.09355	0.002079
ENSG00000243232.6	PCDHAC2	Wnt signaling pathway-related gene	0.00400966	0.117	0.234	0.000987	0.317	0.0292	0.0068			0.3981	0.003832	0.002726	0.045	0.1887	0.1188	0.994356
ENSG00000171815.6	PCDHB1	Wnt signaling pathway-related gene	0.0034527	0.0193	0.025	0.026	0.621	0.0012	0.0972			0.3798	0.02251	0.8843	0.1593	0.02355	0.1261
ENSG00000120324.9	PCDHB10	Wnt signaling pathway-related gene	0.000105678	0.000444	0.000791	0.0689	0.381	0.000605	0.558	0.238941		0.02982	0.02038	0.0002438	0.5988	0.006478	7.123e-05	0.464986
ENSG00000197479.7	PCDHB11	Wnt signaling pathway-related gene	0.000158135	0.127	0.0618	0.00311	0.931	1.23e-05	0.00588	0.0560488		0.3602	0.07436	0.0004694	0.3595	0.0077	0.0007396	0.68051
ENSG00000120328.6	PCDHB12	Wnt signaling pathway-related gene	0.000282975	0.000545	0.0126	0.0603	0.119	0.000486	0.716	0.284965		0.08243	0.000818	2.361e-05	0.06067	0.009961	0.0004994	0.55014
ENSG00000187372.11	PCDHB13	Wnt signaling pathway-related gene	5.73022e-05	0.000147	0.0135	0.0142	0.211	0.000147	0.217	0.174168		0.109	0.5711	0.01441	0.4562	0.00157	0.04466	0.475484
ENSG00000120327.6	PCDHB14	Wnt signaling pathway-related gene	0.000158099	9.27e-05	0.00569	0.181	0.172	0.000537	0.962	0.573546		0.2293	0.5636	0.001073	0.1953	0.0001799	0.01246	0.646959
ENSG00000113248.6	PCDHB15	Wnt signaling pathway-related gene	0.00817983	0.00327	0.0662	0.0887	0.265	0.0106	0.496	0.621581		0.006506	8.131e-06	4.807e-06	0.0412	0.04842	0.0003794	0.657951
ENSG00000272674.3	PCDHB16	Wnt signaling pathway-related gene	0.00166865	0.000855	0.203	0.0454	0.0556	0.00215	0.384	0.332009		0.1485	0.5674	0.002662	0.6892	0.0003178	1.061e-05	0.235215
ENSG00000112852.7	PCDHB2	Wnt signaling pathway-related gene	2.20919e-07	0.0001	0.0185	0.000168	0.0413	6.8e-07	0.0516	0.0186867	*	0.02852	0.8844	0.01148	0.1987	0.0004042	6.626e-06	0.334114
ENSG00000113205.5	PCDHB3	Wnt signaling pathway-related gene	0.00030546	0.0125	0.0332	0.00354	0.303	0.00016	0.113	0.246541		0.08929	0.7765	0.3969	0.3744	0.3003	0.08307	0.251564
ENSG00000081818.4	PCDHB4	Wnt signaling pathway-related gene	1.03156e-06	1.3e-06	0.146	0.00629	7.38e-05	0.000671	0.602	0.0151159	*	0.01058	0.0009528	0.0479	0.1915	0.702	0.2635	0.289103
ENSG00000113209.9	PCDHB5	Wnt signaling pathway-related gene	6.89996e-06	0.0418	0.000286	0.021	0.356	4.86e-06	0.0059	0.196342		0.04248	0.01184	0.7887	0.00026	0.03294	0.000924	0.0354197	*
ENSG00000113211.5	PCDHB6	Wnt signaling pathway-related gene	0.000203517	0.000335	0.0188	0.0248	0.0421	0.00121	0.681	0.0163457	*	0.02167	0.02819	0.001001	0.7682	0.01914	0.0005175	0.0241268	*
ENSG00000113212.7	PCDHB7	Wnt signaling pathway-related gene	0.0417739	0.124	0.16	0.06	0.524	0.0107	0.223	0.0964037		0.002881	0.0009716	5.118e-05	0.3729	0.05363	8.394e-05	0.297096
ENSG00000120322.4	PCDHB8	Wnt signaling pathway-related gene	0.000665085	0.042	0.061	0.0074	0.556	0.00011	0.0366	0.195354		0.5094	0.7491	0.006393	0.7368	0.001974	0.0007282	0.273947
ENSG00000204956.5	PCDHGA1	Wnt signaling pathway-related gene	0.00580316	0.0213	0.378	0.0149	0.218	0.00139	0.235	0.348492		0.1499	0.04968	0.002521	0.6423	7.199e-08	8.95e-05	0.712502
ENSG00000253846.2	PCDHGA10	Wnt signaling pathway-related gene	0.889386	0.349	0.914	0.885	0.617	0.915	0.681	0.409653		0.4025	0.1396	0.531	0.4856	0.2866	0.8586	0.772743
ENSG00000253873.6	PCDHGA11	Wnt signaling pathway-related gene	0.264468	0.248	0.676	0.18	0.525	0.241	0.0549	0.727023		0.05105	0.006424	0.01717	0.3421	0.702	0.05545	0.550669
ENSG00000253159.3	PCDHGA12	Wnt signaling pathway-related gene	0.0131124	0.034	0.919	0.0828	0.0296	0.117	0.00281	0.857525		9.063e-08	1.243e-12	0.004424	0.0005569	0.0008213	0.8234	0.670957
ENSG00000081853.15	PCDHGA2	Wnt signaling pathway-related gene	0.0160856	0.0368	0.554	0.0263	0.096	0.00799	0.229	0.674263		0.02661	0.8359	0.01007	0.028	0.004742	0.6484	0.57783
ENSG00000254245.3	PCDHGA3	Wnt signaling pathway-related gene	0.00114438	0.0316	0.437	0.00345	0.23	0.0231	0.000109	0.0914675		0.09751	0.2183	0.01105	0.0151	0.07983	0.9106	0.642208
ENSG00000253485.2	PCDHGA5	Wnt signaling pathway-related gene	0.0010252	0.306	0.845	0.00243	0.203	0.002	0.000154	0.115616		0.8904	0.06194	0.0005242	0.06028	0.03118	0.03353	0.501903
ENSG00000253731.3	PCDHGA6	Wnt signaling pathway-related gene	0.011131	0.012	0.247	0.0444	0.201	0.00417	0.527	0.221154		0.6003	0.7976	0.0004637	0.9028	0.0005338	9.541e-05	0.508943
ENSG00000253537.3	PCDHGA7	Wnt signaling pathway-related gene	0.00541395	0.128	0.196	0.0404	0.802	0.000163	0.0575	0.700394		0.9521	0.1471	0.001564	0.1839	0.02144	0.02692	0.946078
ENSG00000253767.2	PCDHGA8	Wnt signaling pathway-related gene	0.0338313	0.172	0.00864	0.78	0.16	0.0498	0.296	0.210307		0.5741	0.1962	0.2704	0.523	0.02354	0.08958	0.358275
ENSG00000254221.2	PCDHGB1	Wnt signaling pathway-related gene	0.000341354	0.25	0.283	0.00397	0.0658	0.000662	0.000149	0.804168		0.9502	0.1862	0.0001267	0.2359	0.0002702	0.000715	0.852653
ENSG00000253910.2	PCDHGB2	Wnt signaling pathway-related gene	0.0176223	0.0407	0.332	0.59	0.017	0.16	0.00249	0.885947		0.215	0.00353	0.01332	0.0001973	0.7628	0.3851	0.0677603
ENSG00000253953.3	PCDHGB4	Wnt signaling pathway-related gene	0.000632077	0.162	0.00567	0.969	0.000659	0.0252	0.00587	0.585346		0.4302	0.05193	0.1454	0.3211	0.6089	0.6564	0.367888
ENSG00000253305.2	PCDHGB6	Wnt signaling pathway-related gene	0.0733001	0.551	0.968	0.052	0.397	0.077	0.00484	0.562235		0.695	0.2866	0.4504	0.591	0.9792	0.6996	0.509144
ENSG00000254122.3	PCDHGB7	Wnt signaling pathway-related gene	0.0189878	0.0087	0.798	0.939	0.00984	0.655	0.00456	0.00693931	*	1.328e-05	8.509e-09	0.06306	0.002788	0.002595	0.589	0.506256
ENSG00000240184.7	PCDHGC3	Wnt signaling pathway-related gene	8.69615e-06	3.86e-05	0.788	0.117	2.56e-05	0.105	3.98e-05	0.499406		0.0007747	9.315e-09	0.0006292	0.001016	0.1959	0.3944	0.522701
ENSG00000242419.5	PCDHGC4	Wnt signaling pathway-related gene	0.000835693	0.215	0.0514	0.0489	0.0485	0.00025	0.00399			0.9136	0.2926	0.00825	0.2727	0.03093	0.03337
ENSG00000240764.4	PCDHGC5	Wnt signaling pathway-related gene	9.84169e-06	0.000315	0.283	0.0739	9.38e-05	0.0049	1.04e-05			0.9876	0.1017	0.001841	0.09619	0.03097	0.02646
ENSG00000182621.18	PLCB1	Wnt signaling pathway-related gene	0.00255453	0.000606	0.0303	0.624	0.0556	0.0197	0.141	0.587698		0.8423	0.5416	0.3214	0.4118	0.05784	0.05618	0.00288179
ENSG00000137841.12	PLCB2	Wnt signaling pathway-related gene	7.14752e-07	7.36e-07	0.148	0.277	1.45e-06	0.882	9.94e-05	0.182014		1.091e-10	5.901e-09	0.0006604	0.934	0.03097	0.0001215	0.637684
ENSG00000149782.12	PLCB3	Wnt signaling pathway-related gene	1.13735e-11	3.69e-08	0.0653	4.01e-05	5.8e-08	0.000347	5.29e-07	0.467636		0.01906	0.3838	0.0001565	0.1982	0.0008984	2.999e-06	0.0086486	*
ENSG00000101333.16	PLCB4	Wnt signaling pathway-related gene	0.000280127	7.44e-05	0.201	0.131	0.000761	0.0239	0.206	0.340618		1.115e-12	4.83e-08	0.1186	0.9073	0.01657	0.1177	0.159043
ENSG00000113575.10	PPP2CA	Wnt signaling pathway-related gene	2.42307e-09	4.17e-08	8.19e-07	0.122	7.13e-05	0.412	0.000419	0.285841		0.2761	0.2544	0.07766	0.8784	0.001469	0.03876	0.000524753	*
ENSG00000104695.13	PPP2CB	Wnt signaling pathway-related gene	0.00107471	0.000157	0.261	0.584	0.00119	0.758	0.00751	0.950396		0.2221	0.2259	0.1845	0.04557	0.7183	0.6892	0.0215639	*
ENSG00000066027.12	PPP2R5A	Wnt signaling pathway-related gene	1.19192e-05	6.03e-06	0.00017	0.0852	0.0532	0.412	0.00683	0.541876		0.518	0.5956	0.005822	0.9586	0.0002798	0.002842	0.47736
ENSG00000068971.14	PPP2R5B	Wnt signaling pathway-related gene	2.72976e-10	2.27e-08	0.0395	0.00278	1.05e-07	0.0431	5.3e-07	0.278852		0.006646	0.1776	0.0001762	0.0004891	0.001203	0.174	0.000958254	*
ENSG00000078304.19	PPP2R5C	Wnt signaling pathway-related gene	6.13682e-06	1.57e-06	0.0503	0.295	4.74e-05	0.84	0.000753	0.880662		0.002487	0.1681	0.06199	0.0001121	0.4766	0.1602	0.265186
ENSG00000112640.16	PPP2R5D	Wnt signaling pathway-related gene	6.05708e-08	2.6e-05	0.0875	0.215	8.07e-07	0.00378	1.4e-06	0.946668		0.01381	0.48	0.2384	0.2143	0.0287	0.972	0.0172816	*
ENSG00000154001.14	PPP2R5E	Wnt signaling pathway-related gene	2.36535e-09	3.27e-08	0.001	0.146	9.82e-07	0.322	4.16e-06	0.179412		0.3578	0.007452	0.005262	0.08824	0.2928	0.152	0.0128713	*
ENSG00000138814.17	PPP3CA	Wnt signaling pathway-related gene	2.27308e-06	8.22e-07	0.0324	0.885	6.47e-06	0.365	0.00204	0.677389		0.001873	0.001483	1.979e-05	3.706e-08	0.01502	0.6955	0.0639045
ENSG00000107758.16	PPP3CB	Wnt signaling pathway-related gene	1.21443e-09	4.7e-08	4.63e-06	0.545	2.87e-05	0.00753	0.000372	0.422985		0.9016	0.3545	0.114	0.3913	0.3043	0.3064	0.0100805
ENSG00000120910.15	PPP3CC	Wnt signaling pathway-related gene	0.354031	0.0865	0.239	0.708	0.453	0.292	0.862	0.789958		0.006144	0.03294	0.04903	0.8652	0.8833	0.01687	0.330938
ENSG00000221823.11	PPP3R1	Wnt signaling pathway-related gene	8.84022e-07	7.37e-07	0.0011	0.313	0.000416	0.11	0.000946	0.702496		0.0009982	0.1035	0.05334	3.595e-05	0.3883	0.04837	0.0558331
ENSG00000188386.8	PPP3R2	Wnt signaling pathway-related gene	0.178366	0.627	0.13	0.982	0.0807	0.198	0.128			0.0275	0.6039	0.9479	0.1429	0.5284	0.145
ENSG00000154229.12	PRKCA	Wnt signaling pathway-related gene	0.000203611	0.000239	0.000493	0.346	0.108	0.0539	0.034	0.782782		2.984e-08	0.005479	0.08104	0.002868	2.624e-05	0.2154	0.219983
ENSG00000166501.14	PRKCB	Wnt signaling pathway-related gene	0.0149427	0.00296	0.0138	0.201	0.317	0.639	0.137	0.0895249		1.133e-08	3.009e-06	0.02417	0.4428	0.03797	0.002275	0.92939
ENSG00000163932.15	PRKCD	Wnt signaling pathway-related gene	6.39555e-07	2.48e-05	0.591	0.0434	1.44e-05	0.00753	5.62e-06	0.580242		0.001085	0.289	0.03162	0.06503	0.1987	1.061e-05	2.82e-05	*
ENSG00000171132.14	PRKCE	Wnt signaling pathway-related gene	0.0542935	0.823	0.0503	0.893	0.0405	0.0989	0.0397	0.976449		0.06135	0.0005338	0.751	0.07139	0.004783	0.1661	0.764611
ENSG00000126583.11	PRKCG	Wnt signaling pathway-related gene	0.000437352	0.115	0.565	0.00758	0.0636	0.00274	0.00081			0.5403	0.03883	0.08418	0.1321	0.0004248	0.001759
ENSG00000027075.15	PRKCH	Wnt signaling pathway-related gene	0.00284749	0.000928	0.00391	0.108	0.327	0.798	0.0445	0.215302		3.117e-05	4.884e-10	0.00287	0.0005779	0.0283	0.5379	0.255133
ENSG00000163558.13	PRKCI	Wnt signaling pathway-related gene	1.116e-08	7.57e-08	0.000184	0.277	6.58e-05	0.0307	4.79e-05	0.722598		0.3062	0.9792	0.02087	0.2959	0.007637	0.001173	0.00768715	*
ENSG00000065675.15	PRKCQ	Wnt signaling pathway-related gene	0.175664	0.0298	0.0746	0.61	0.603	0.647	0.393	0.152621		1.287e-13	3.487e-08	0.01461	0.1039	0.02675	5.106e-05	0.192457
ENSG00000067606.17	PRKCZ	Wnt signaling pathway-related gene	4.82867e-07	1.27e-06	0.488	0.0721	1.08e-06	0.0884	8.72e-05	0.74494		0.6452	0.8833	0.4082	0.8256	0.3778	0.5105	0.621887
ENSG00000171016.12	PYGO1	Wnt signaling pathway-related gene	0.00412743	0.000156	0.357	0.9	0.0014	0.715	0.154	0.22564		1.966e-13	3.46e-14	0.0001941	0.4629	0.04872	0.0008503	0.432502
ENSG00000163348.4	PYGO2	Wnt signaling pathway-related gene	3.00951e-08	0.000346	0.00329	0.172	6.95e-07	0.00181	3.56e-06	0.241295		0.02566	0.006162	0.1687	0.3944	1.863e-05	0.01178	0.000405763	*
ENSG00000130561.17	SAG	Wnt signaling pathway-related gene	0.324073	0.821	0.773	0.106	1	0.148	0.156			0.01291	0.5203	0.1363	0.1203	0.3561	0.00385
ENSG00000151748.15	SAV1	Hippo signaling pathway-related gene	0.000198022	3.78e-05	0.732	0.341	4.02e-05	0.229	0.0556	0.945836		0.0006414	0.001157	0.02295	1.737e-09	0.9486	0.01662	0.210386
ENSG00000104332.12	SFRP1	Wnt signaling pathway-related gene	0.0770772	0.0314	0.545	0.268	0.0767	0.55	0.0255	0.406637		7.12e-08	3.424e-13	0.0006588	0.01131	0.02583	0.07453	0.487517
ENSG00000145423.5	SFRP2	Wnt signaling pathway-related gene	0.375684	0.96	0.659	0.204	0.798	0.0998	0.204			0.3239	0.001453	1.994e-05	0.06008	0.1336	0.02178
ENSG00000106483.12	SFRP4	Wnt signaling pathway-related gene	0.265658	0.0686	0.078	0.686	0.803	0.587	0.569	0.90016		2.83e-06	9.034e-13	0.0003088	1.56e-05	0.0003878	0.8895	0.69987
ENSG00000120057.5	SFRP5	Wnt signaling pathway-related gene	0.0177714	0.964	0.00424	0.195	0.0245	0.188	0.369			3.331e-11	3.569e-08	0.01394	0.2587	0.04162	0.0006288
ENSG00000196470.12	SIAH1	Wnt signaling pathway-related gene	0.000261781	2.99e-05	0.357	0.665	0.000387	0.194	0.00992	0.531686		0.2792	0.01045	5.43e-07	0.0006542	0.0004258	0.01469	0.0302765	*
ENSG00000170365.10	SMAD1	Wnt signaling pathway-related gene	2.36545e-05	3.78e-05	0.757	0.471	9.27e-06	0.333	0.000292	0.522256		0.008322	2.301e-06	0.01734	3.702e-11	0.1549	0.001244	0.761429
ENSG00000141646.14	SMAD4	Wnt signaling pathway-related gene	1.33479e-06	4.24e-07	0.0683	0.126	0.000157	0.856	2.09e-05	0.728713		0.02726	0.8424	0.584	0.03496	0.3187	0.01469	0.0275209	*
ENSG00000102038.16	SMARCA1	Wnt signaling pathway-related gene	4.3317e-08	9.17e-07	0.000123	0.00245	0.00119	0.924	4.79e-05	0.960768		0.0002052	0.8833	0.03662	0.003566	0.05784	0.3351	0.587312
ENSG00000080503.24	SMARCA2	Wnt signaling pathway-related gene	0.0022004	8.53e-05	0.0769	0.532	0.0305	0.617	0.013	0.312298		2.143e-05	2.754e-05	0.003161	5.715e-11	0.9748	0.001649	0.761896
ENSG00000127616.19	SMARCA4	Wnt signaling pathway-related gene	3.74751e-08	1.21e-05	0.783	0.00245	5.39e-06	0.00181	1.92e-06	0.906866		0.4105	0.821	0.0005995	0.8322	0.0002462	2.22e-05	0.0113677	*
ENSG00000153147.6	SMARCA5	Wnt signaling pathway-related gene	6.03912e-10	2e-08	0.000157	0.992	2.18e-07	0.0566	1.57e-05	0.637238		0.846	0.00802	0.0002115	0.02008	0.01759	0.04648	0.017218	*
ENSG00000138375.13	SMARCAL1	Wnt signaling pathway-related gene	0.00138067	0.602	0.00888	0.0487	0.172	0.000441	0.0184	0.8708		0.01372	0.5147	0.00272	0.1766	0.0001366	0.06222	0.00530165	*
ENSG00000099956.20	SMARCB1	Wnt signaling pathway-related gene	2.00106e-10	3.47e-08	0.536	0.00772	1.95e-08	0.00125	6.26e-07	0.782339		0.07638	0.5956	0.02015	0.4361	0.02008	0.0002776	0.000539851	*
ENSG00000173473.11	SMARCC1	Wnt signaling pathway-related gene	4.60149e-07	3.62e-06	3.81e-06	0.977	0.157	0.000282	0.2	0.580321		0.1948	0.4698	0.7041	0.8454	0.1893	0.7974	0.000447814
ENSG00000139613.12	SMARCC2	Wnt signaling pathway-related gene	1.085e-06	0.000583	0.979	0.00513	3.54e-05	0.00621	2.25e-06	0.514848		0.009105	0.3823	0.07073	0.0039	0.303	0.4263	0.179051
ENSG00000066117.15	SMARCD1	Wnt signaling pathway-related gene	1.91753e-09	4.74e-07	0.36	0.00455	1.43e-07	0.000737	3.57e-06	0.801447		0.6639	0.6878	0.0007809	0.8829	1.683e-06	6.558e-05	0.000342331	*
ENSG00000108604.16	SMARCD2	Wnt signaling pathway-related gene	3.1343e-10	9.49e-09	0.208	0.261	5.94e-09	0.0156	3.22e-07	0.365309		1.582e-06	0.2498	0.1697	0.002406	0.01392	0.156	0.0552663
ENSG00000082014.17	SMARCD3	Wnt signaling pathway-related gene	0.000344224	0.00545	0.793	0.00455	0.0158	0.00908	0.000563	0.862726		4.621e-09	0.0005732	1.239e-06	0.2781	0.002607	1.538e-09	0.0836972
ENSG00000073584.20	SMARCE1	Wnt signaling pathway-related gene	0.000173278	0.000102	0.00391	0.825	0.0158	0.0307	0.0201	0.916737		0.1791	0.07799	0.241	0.6105	0.005667	0.09865	0.611354
ENSG00000080603.17	SRCAP	Wnt signaling pathway-related gene	2.11854e-07	2.65e-06	0.545	0.0677	7.29e-07	0.237	4.15e-06	0.688463		0.2185	0.04279	5.047e-05	0.004006	0.001311	0.03983	0.342087
ENSG00000101109.12	STK4	Hippo signaling pathway-related gene	1.38501e-06	1.27e-06	0.000934	0.825	0.000907	0.00582	0.0148	0.762607		0.8718	0.5042	0.1032	0.4411	0.1041	0.1132	0.0019613
ENSG00000160551.11	TAOK1	Hippo signaling pathway-related gene	1.09037e-07	9.57e-08	0.000393	0.848	9.07e-05	0.0539	0.00132	0.448316		0.01178	0.4498	0.02544	0.005168	0.04718	0.9296	0.221942
ENSG00000149930.18	TAOK2	Hippo signaling pathway-related gene	9.63459e-09	2.41e-07	0.42	0.00261	9.82e-07	0.0186	4.16e-06	0.94511		3.399e-06	0.159	0.0001465	9.401e-07	0.001456	0.4614	0.310435
ENSG00000135090.14	TAOK3	Hippo signaling pathway-related gene	0.000136332	2.6e-05	0.0247	0.371	0.00669	0.333	0.00132	0.905562		0.2142	0.0262	0.9253	0.001681	0.02423	0.001399	0.594843
ENSG00000102125.16	TAZ	Hippo signaling pathway-related gene	2.77519e-11	1.57e-08	0.00374	0.000687	1.65e-08	0.157	4.5e-07	0.893024		0.02582	0.3808	0.004331	0.2683	0.0001306	0.04966	0.19441
ENSG00000101849.17	TBL1X	Wnt signaling pathway-related gene	4.59198e-06	0.00145	0.00547	0.0476	1.19e-06	0.602	0.00399	0.209651		1.154e-05	0.3268	0.9462	0.007647	0.4051	0.005124	0.00240974	*
ENSG00000177565.18	TBL1XR1	Wnt signaling pathway-related gene	1.37002e-07	3.79e-07	0.000274	0.245	0.000555	0.042	0.000228	0.22938		0.4186	0.2269	0.01227	0.04262	0.08619	0.3226	0.000929254	*
ENSG00000092377.15	TBL1Y	Wnt signaling pathway-related gene	0.0984075	0.0458	0.475	0.575	0.0114	0.919	0.179			0.4058	0.02239	0.116	0.00194	0.000113	1.422e-06
ENSG00000152284.5	TCF7L1	Wnt signaling pathway-related gene	0.00287537	0.0103	0.114	0.519	0.00166	0.17	0.00379	0.751125		1.969e-05	0.06194	0.2384	1.609e-06	0.7765	0.0005602	0.0695797
ENSG00000148737.17	TCF7L2	Wnt signaling pathway-related gene	1.9115e-05	1.96e-05	0.000681	0.0691	0.0158	0.354	0.00343	0.234288		0.4661	0.2829	0.761	0.1464	0.3944	0.2303	0.255625
ENSG00000187079.19	TEAD1	Hippo signaling pathway-related gene	0.000118809	3.78e-05	0.0112	0.201	0.0108	0.333	0.00183	0.922092		0.0005437	0.1317	0.04194	9.993e-05	0.2979	0.2164	0.276054
ENSG00000074219.14	TEAD2	Hippo signaling pathway-related gene	0.00712585	0.89	0.27	0.00865	0.459	0.00209	0.00651	0.375164		0.03356	0.1125	2.463e-06	0.9363	1.468e-06	2.371e-09	0.0013109	*
ENSG00000007866.21	TEAD3	Hippo signaling pathway-related gene	6.16525e-10	1.67e-08	0.282	0.0175	8.37e-09	0.145	7.98e-07	0.810811		0.08411	0.6979	0.03516	0.3552	0.002655	0.07095	0.0104542	*
ENSG00000197905.9	TEAD4	Hippo signaling pathway-related gene	8.75626e-05	0.000211	0.893	0.0961	0.000257	0.108	0.0002	0.713041		5.929e-10	0.001841	1.19e-08	0.0537	7.743e-07	4.006e-13	0.137875
ENSG00000196781.16	TLE1	Wnt signaling pathway-related gene	8.28703e-05	0.00478	6.27e-05	0.00178	0.825	0.958	0.0169	0.922883		0.0006991	0.9007	0.301	0.01807	0.4255	0.0001188	0.582594
ENSG00000065717.15	TLE2	Wnt signaling pathway-related gene	2.12837e-08	5.26e-08	0.000273	0.0221	3.11e-05	0.246	0.000198	0.777815		0.001495	0.0009622	0.07933	0.4631	0.1573	0.1722	0.62446
ENSG00000140332.17	TLE3	Wnt signaling pathway-related gene	8.1292e-06	0.000498	0.000751	0.000288	0.229	0.205	0.000329	0.735252		0.006057	0.8985	0.001382	0.01503	0.0001838	1.95e-07	0.121918
ENSG00000106829.20	TLE4	Wnt signaling pathway-related gene	0.00151647	0.000391	0.0714	0.327	0.021	0.0103	0.2	0.727028		0.9728	1.748e-07	8.664e-06	4.234e-07	0.3475	0.4579	0.212662
ENSG00000104964.15	TLE5	Wnt signaling pathway-related gene (AES)	1.09992e-07	1.57e-06	0.0308	0.000737	0.00127	0.00854	1.18e-05	0.798444		0.1687	0.5581	2.131e-05	0.1045	9.291e-07	2.606e-08	0.112202
ENSG00000104953.20	TLE6	Wnt signaling pathway-related gene	3.03517e-09	1.46e-07	8.07e-05	0.000937	0.000183	0.565	1.75e-05	0.235532		0.02414	0.0008984	0.04295	0.2869	0.2792	0.2894	0.186559
ENSG00000125084.12	WNT1	Wnt signaling pathway-related gene	0.00764879	0.00104	0.222	0.328	0.0137	0.879	0.00552			4.289e-07	5.912e-08	0.006801	0.3626	0.03328	0.04422
ENSG00000135925.9	WNT10A	Wnt signaling pathway-related gene	0.000291943	0.00273	0.385	0.112	0.000407	0.0384	0.000403	0.579323		8.295e-13	7.508e-07	0.0007642	0.06003	0.4465	1.051e-07	0.947715
ENSG00000169884.14	WNT10B	Wnt signaling pathway-related gene	0.14406	0.136	0.657	0.686	0.0395	0.365	0.0478	0.111767		3.096e-10	7.841e-07	2.381e-06	0.2411	0.3174	4.339e-09	0.735966
ENSG00000085741.13	WNT11	Wnt signaling pathway-related gene	0.0195642	0.0126	0.303	0.178	0.0341	0.587	0.00675	0.113033		0.2266	0.3959	0.05796	0.8366	0.1433	0.01435	0.948958
ENSG00000002745.13	WNT16	Wnt signaling pathway-related gene	0.162965	0.594	0.558	0.0295	0.294	0.125	0.241	0.400694		0.6202	0.6102	0.4216	0.3397	0.1556	0.09854
ENSG00000105989.10	WNT2	Wnt signaling pathway-related gene	0.432824	0.877	0.508	0.427	0.356	0.194	0.132			3.954e-09	4.928e-10	0.02381	0.6133	0.0001714	0.054
ENSG00000134245.18	WNT2B	Wnt signaling pathway-related gene	0.114242	0.0608	0.989	0.172	0.036	0.176	0.8	0.064077		1.543e-05	1.103e-05	0.002441	0.407	0.5581	0.01169	0.296034
ENSG00000108379.10	WNT3	Wnt signaling pathway-related gene	0.576213	0.725	0.416	0.665	0.495	0.25	0.235	0.00312157		0.1731	0.2206	0.5616	0.03569	0.03227	0.002318	0.395391
ENSG00000154342.6	WNT3A	Wnt signaling pathway-related gene	0.0418162	0.179	0.242	0.0229	0.492	0.218	0.0396			0.05615	0.2168	0.04388	0.6257	0.6925	0.00439
ENSG00000162552.15	WNT4	Wnt signaling pathway-related gene	0.0174856	0.00324	0.27	0.644	0.0207	0.594	0.0189	0.150657		7.197e-10	0.06468	0.01309	0.0001825	0.1997	2.412e-09	0.318586
ENSG00000114251.14	WNT5A	Wnt signaling pathway-related gene	0.700767	0.4	0.35	0.832	0.885	0.333	0.874	0.0231656		0.07638	0.2521	0.756	0.04148	0.3322	0.03733	0.158654
ENSG00000111186.13	WNT5B	Wnt signaling pathway-related gene	0.000157712	2.05e-05	0.0725	0.916	0.00189	0.0771	0.00785	0.777311		0.3163	0.6797	0.687	0.7459	0.2135	0.894	0.0264563
ENSG00000115596.4	WNT6	Wnt signaling pathway-related gene	0.000450859	0.179	0.117	0.0526	0.0285	0.000904	0.00081			0.1687	0.009881	0.001556	0.2128	0.2398	0.03942	0.223959
ENSG00000154764.6	WNT7A	Wnt signaling pathway-related gene	0.0117284	0.115	0.196	0.23	0.0188	0.0269	0.0042			1.28e-05	5.183e-06	0.01664	0.869	0.1246	0.0114
ENSG00000188064.10	WNT7B	Wnt signaling pathway-related gene	0.339801	0.149	0.791	0.739	0.0933	0.519	0.0975			7.182e-08	0.0006966	0.001151	0.05313	0.3321	6.734e-07	0.195992
ENSG00000061492.12	WNT8A	Wnt signaling pathway-related gene	0.229165	0.115	0.293	0.194	0.312	0.729	0.0803			0.8497	0.816	0.3835	0.6875	0.2522	0.1903
ENSG00000075290.8	WNT8B	Wnt signaling pathway-related gene	0.0276479	0.156	0.831	0.0402	0.22	0.0612	0.0034			0.1785	0.9627	0.4238	0.2932	0.3272	0.826
ENSG00000143816.8	WNT9A	Wnt signaling pathway-related gene	0.110341	0.209	0.426	0.0535	0.504	0.188	0.0309			6.623e-13	4.348e-07	3.111e-05	0.3108	0.4732	2.757e-08	0.369796
ENSG00000158955.11	WNT9B	Wnt signaling pathway-related gene	0.129791	0.392	0.209	0.024	0.824	0.342	0.0863	0.0891655		0.04014	0.0001121	0.256	0.07659	0.02139	0.6241	0.878775
ENSG00000113645.15	WWC1	Hippo signaling pathway-related gene	0.0419473	0.113	0.4	0.149	0.0405	0.0865	0.0237	0.697503		0.001229	0.0003246	0.2874	0.9363	0.1195	0.2959	0.682027
ENSG00000137693.14	YAP1	Hippo signaling pathway-related gene	6.41769e-06	3.62e-06	0.00105	0.304	0.00865	0.0639	0.00164	0.913056		0.0076	0.003319	0.009973	5.805e-06	0.8596	0.06183	0.977839

## Sheet: Supplementary Table S2
Supplementary Table S2. Differential expression of Wnt-Hippo pathway-related genes between the HCCW4 (poorest prognosis) and HCCW1-3 subgroups. Significant genes are those with p-value < 0.05.
ENSG_ID	Gene_Symbol	HCCW4 vs HCCW1, 2, 3 Mann-Whitney U test p-value	HCCW4_Median	HCCW1,2,3_Median	Significant difference and up-regulated in HCCW4	Significant difference and down-regulated in HCCW4
ENSG00000135299.17	ANKRD6	0.3866	3.505	4.925
ENSG00000117713.20	ARID1A	0.04739	15.01	12.17	*
ENSG00000120500.18	ARR3	0.009038	0.185	0.095	*
ENSG00000137486.17	ARRB1	0.1261	3.05	2.035
ENSG00000141480.18	ARRB2	0.005961	46.72	25.76	*
ENSG00000103126.15	AXIN1	0.001402	3.265	1.31	*
ENSG00000116128.11	BCL9	0.1412	4.88	3.855
ENSG00000166167.18	BTRC	0.4246	5.96	5.715
ENSG00000039068.19	CDH1	0.443	65.97	45.265
ENSG00000040731.10	CDH10	0.001212	0.04	0	*
ENSG00000140937.14	CDH11	0.8576	0.745	0.56
ENSG00000154162.15	CDH12	0.001572	0.035	0	*
ENSG00000140945.17	CDH13	0.527	0.725	1.245
ENSG00000129910.8	CDH15	0.5204	0.01	0
ENSG00000166589.13	CDH16	0.1075	0.065	0.02
ENSG00000079112.10	CDH17	0.8644	0.165	0.17
ENSG00000145526.12	CDH18	0.0004666	0.005	0	*
ENSG00000071991.9	CDH19	0.4559	0.1	0.255
ENSG00000170558.10	CDH2	0.03578	22.86	37.995		*
ENSG00000101542.10	CDH20	0.2439	0.015	0.01
ENSG00000149654.11	CDH22	7.717e-05	0.005	0	*
ENSG00000107736.21	CDH23	0.9499	1.655	1.43
ENSG00000139880.19	CDH24	2.184e-05	2.04	0.19	*
ENSG00000062038.14	CDH3	0.1077	0.035	0.01
ENSG00000179242.16	CDH4	0.02151	0.07	0.05	*
ENSG00000179776.19	CDH5	0.2545	4.89	6.69
ENSG00000113361.13	CDH6	0.9071	0.685	0.81
ENSG00000081138.14	CDH7	0.02028	0	0		*
ENSG00000150394.14	CDH8	0.01963	0.12	0.06	*
ENSG00000113100.10	CDH9	0.2578	0.025	0
ENSG00000148600.15	CDHR1	0.3638	0.035	0.06
ENSG00000074276.10	CDHR2	0.1239	2.39	0.735
ENSG00000075275.18	CELSR1	0.7569	1.995	2.365
ENSG00000143126.8	CELSR2	0.009262	0.845	0.385	*
ENSG00000008300.17	CELSR3	0.05153	1.855	0.915
ENSG00000147869.5	CER1	0.1179	0	0
ENSG00000131778.19	CHD1L	0.5154	55.73	60.08
ENSG00000005339.15	CREBBP	0.7706	7.915	7.145
ENSG00000113712.19	CSNK1A1	0.9964	36.15	35.195
ENSG00000180138.7	CSNK1A1L	0.5234	0.015	0.01
ENSG00000141551.14	CSNK1D	0.0005705	34.395	20.155	*
ENSG00000133275.16	CSNK1G2	0.0006511	7.065	1.91	*
ENSG00000151292.17	CSNK1G3	0.2602	17.92	18.56
ENSG00000101266.19	CSNK2A1	0.4194	27.065	25.165
ENSG00000070770.9	CSNK2A2	0.001564	34.355	20.165	*
ENSG00000204435.14	CSNK2B	0.0001449	220.845	132.475	*
ENSG00000159692.16	CTBP1	0.01396	41.135	28.42	*
ENSG00000175029.17	CTBP2	0.6217	1.74	1.57
ENSG00000044115.21	CTNNA1	0.8121	96.325	109.585
ENSG00000066032.18	CTNNA2	0.4089	0.085	0.17
ENSG00000183230.17	CTNNA3	0.2055	0.07	0.135
ENSG00000119326.15	CTNNAL1	0.2435	22.88	31.745
ENSG00000168036.18	CTNNB1	0.819	100	99.215
ENSG00000165617.15	DACT1	0.5212	0.815	0.62
ENSG00000166341.8	DCHS1	0.0316	0.315	0.21	*
ENSG00000107404.20	DVL1	0.0002892	8.295	1.66	*
ENSG00000004975.12	DVL2	3.745e-05	15.87	4.63	*
ENSG00000161202.20	DVL3	0.1329	30.015	18.555
ENSG00000100393.14	EP300	0.3508	9.6	7.665
ENSG00000183495.14	EP400	0.06788	7.32	6
ENSG00000083857.14	FAT1	0.2959	16.83	23.565
ENSG00000086570.12	FAT2	5.562e-05	0.04	0.02	*
ENSG00000165323.15	FAT3	0.1939	0.01	0.02
ENSG00000072803.17	FBXW11	0.6765	18.69	21.005
ENSG00000139926.16	FRMD6	0.8823	3.92	3.585
ENSG00000162998.5	FRZB	0.6472	3.935	3.98
ENSG00000157240.4	FZD1	0.06991	1.385	0.825
ENSG00000111432.4	FZD10	0.004981	0.055	0.01	*
ENSG00000180340.7	FZD2	0.03897	0.1	0.06	*
ENSG00000104290.11	FZD3	0.4564	0.72	0.42
ENSG00000174804.4	FZD4	0.4729	9.79	8.135
ENSG00000163251.4	FZD5	0.05318	18.04	21.04
ENSG00000164930.12	FZD6	0.2173	5.905	3.695
ENSG00000155760.2	FZD7	0.5903	0.875	0.705
ENSG00000177283.7	FZD8	0.04787	1.655	0.585	*
ENSG00000188763.5	FZD9	0.1637	0.005	0
ENSG00000088256.9	GNA11	0.0003681	6.365	2.51	*
ENSG00000156049.7	GNA14	0.003395	0.515	1.26		*
ENSG00000060558.4	GNA15	0.0002295	1.32	0.275	*
ENSG00000156052.11	GNAQ	0.05775	17.625	23.81
ENSG00000078369.18	GNB1	0.01042	91.925	69.52	*
ENSG00000172354.10	GNB2	0.0002388	38.625	14.095	*
ENSG00000111664.11	GNB3	0.0003781	0.185	0.035	*
ENSG00000114450.11	GNB4	0.1576	2.44	3.16
ENSG00000242616.4	GNG10	0.5154	41.235	38.49
ENSG00000172380.6	GNG12	0.4324	18.315	17.11
ENSG00000127588.5	GNG13	0.004964	0	0		*
ENSG00000186469.8	GNG2	0.06202	1.845	3.975
ENSG00000162188.6	GNG3	0.002336	0.515	0.25	*
ENSG00000168243.11	GNG4	0.2716	0.645	0.255
ENSG00000174021.11	GNG5	0.8051	164.21	159.49
ENSG00000176533.13	GNG7	0.2091	1.555	1.185
ENSG00000167414.4	GNG8	0.7854	0	0
ENSG00000082701.16	GSK3B	0.8929	13.91	13.73
ENSG00000116478.12	HDAC1	0.002389	74.45	49.13	*
ENSG00000196591.12	HDAC2	0.7982	14.695	16.025
ENSG00000171720.10	HDAC3	0.01722	56.205	39.645	*
ENSG00000147099.21	HDAC8	0.3393	22.625	19.735
ENSG00000119969.15	HELLS	0.2857	8.22	6.425
ENSG00000071794.16	HLTF	0.9392	23.875	22.655
ENSG00000128908.17	INO80	0.03779	6.29	4.845	*
ENSG00000150995.19	ITPR1	0.6217	3.71	4.115
ENSG00000123104.12	ITPR2	0.02826	16.315	21.57		*
ENSG00000096433.11	ITPR3	0.003687	1.595	0.22	*
ENSG00000183762.13	KREMEN1	0.0005609	2.535	1.09	*
ENSG00000131650.14	KREMEN2	6.058e-07	0.08	0	*
ENSG00000131023.13	LATS1	0.3768	5.15	5.265
ENSG00000150457.9	LATS2	0.713	6.3	5.71
ENSG00000138795.10	LEF1	0.5388	3.33	2.42
ENSG00000162337.12	LRP5	0.1143	6.06	5.045
ENSG00000070018.9	LRP6	0.03538	11.71	15.905		*
ENSG00000135341.18	MAP3K7	0.9749	25.57	22.415
ENSG00000114978.18	MOB1A	0.833	29.315	30.415
ENSG00000173542.9	MOB1B	0.6765	6.71	5.62
ENSG00000186575.19	NF2	0.001965	5.975	3.35	*
ENSG00000131196.17	NFATC1	0.2223	0.865	0.64
ENSG00000101096.20	NFATC2	0.774	4.21	4.69
ENSG00000072736.19	NFATC3	0.4194	16.425	14.67
ENSG00000100968.14	NFATC4	2.525e-05	4.145	0.635	*
ENSG00000140807.7	NKD1	0.06983	0.56	0.18
ENSG00000145506.14	NKD2	0.002258	0.435	0.005	*
ENSG00000087095.13	NLK	0.2293	15.59	19.54
ENSG00000156453.13	PCDH1	0.1083	4.46	2.5
ENSG00000138650.9	PCDH10	3.853e-05	0.01	0	*
ENSG00000102290.22	PCDH11X	0.596	0	0
ENSG00000099715.14	PCDH11Y	0.004649	0	0		*
ENSG00000113555.6	PCDH12	0.5811	1.375	1.63
ENSG00000150275.18	PCDH15	0.2585	0.015	0
ENSG00000189184.11	PCDH18	0.04347	0.165	0.36		*
ENSG00000165194.15	PCDH19	0.5558	0.035	0.03
ENSG00000280165.1	PCDH20	0.4178	0.095	0.265
ENSG00000169851.15	PCDH7	0.3637	0.025	0.085
ENSG00000136099.13	PCDH8	0.002591	0	0		*
ENSG00000184226.15	PCDH9	0.3275	0.125	0.08
ENSG00000204970.10	PCDHA1	0.00989	0.145	0.01	*
ENSG00000250120.8	PCDHA10	0.0006107	0.255	0.02	*
ENSG00000249158.7	PCDHA11	0.0002173	0.215	0.01	*
ENSG00000251664.5	PCDHA12	0.0007269	0.095	0	*
ENSG00000239389.8	PCDHA13	0.008528	0.495	0.01	*
ENSG00000204969.7	PCDHA2	4.806e-05	0.04	0	*
ENSG00000255408.4	PCDHA3	3.049e-05	0.165	0.02	*
ENSG00000204967.12	PCDHA4	9.421e-06	0.08	0	*
ENSG00000204965.9	PCDHA5	0.0003172	0.085	0	*
ENSG00000081842.18	PCDHA6	0.0006521	0.085	0	*
ENSG00000204963.6	PCDHA7	1.152e-05	0.175	0.01	*
ENSG00000204962.6	PCDHA8	0.0008515	0.03	0	*
ENSG00000204961.7	PCDHA9	5.488e-05	0.025	0	*
ENSG00000248383.5	PCDHAC1	0.2256	0.25	0.12
ENSG00000243232.6	PCDHAC2	0.001149	1.03	0.01	*
ENSG00000171815.6	PCDHB1	0.003621	0.02	0	*
ENSG00000120324.9	PCDHB10	0.0137	0.415	0.1	*
ENSG00000197479.7	PCDHB11	6.026e-05	0.59	0.065	*
ENSG00000120328.6	PCDHB12	0.01404	0.385	0.11	*
ENSG00000187372.11	PCDHB13	0.00193	0.745	0.245	*
ENSG00000120327.6	PCDHB14	0.03536	1.12	0.56	*
ENSG00000113248.6	PCDHB15	0.03817	0.695	0.33	*
ENSG00000272674.3	PCDHB16	0.01308	0.77	0.255	*
ENSG00000112852.7	PCDHB2	1.052e-05	1.575	0.06	*
ENSG00000113205.5	PCDHB3	0.0006521	0.91	0.07	*
ENSG00000081818.4	PCDHB4	0.01052	0.43	0.15	*
ENSG00000113209.9	PCDHB5	0.0001496	1.86	0.155	*
ENSG00000113211.5	PCDHB6	0.01126	0.255	0.055	*
ENSG00000113212.7	PCDHB7	0.02106	0.19	0.05	*
ENSG00000120322.4	PCDHB8	0.0004988	0.265	0.05	*
ENSG00000204956.5	PCDHGA1	0.004692	0.395	0.14	*
ENSG00000253846.2	PCDHGA10	1	0.535	0.615
ENSG00000253873.6	PCDHGA11	0.09463	0.135	0.09
ENSG00000253159.3	PCDHGA12	0.02001	0.135	0.04	*
ENSG00000081853.15	PCDHGA2	0.01228	1.365	0.26	*
ENSG00000254245.3	PCDHGA3	0.0006039	0.225	0.04	*
ENSG00000253485.2	PCDHGA5	0.0001456	0.31	0.09	*
ENSG00000253731.3	PCDHGA6	0.01965	1.075	0.365	*
ENSG00000253537.3	PCDHGA7	0.001989	0.34	0.145	*
ENSG00000253767.2	PCDHGA8	0.3212	0.25	0.165
ENSG00000254221.2	PCDHGB1	0.0001096	0.46	0.035	*
ENSG00000253910.2	PCDHGB2	0.08728	0.355	0.175
ENSG00000253953.3	PCDHGB4	0.08812	0.595	0.115
ENSG00000253305.2	PCDHGB6	0.01393	0.52	0.21	*
ENSG00000254122.3	PCDHGB7	0.2996	0.155	0.09
ENSG00000240184.7	PCDHGC3	0.009718	0.52	0.18	*
ENSG00000242419.5	PCDHGC4	0.0008606	0.035	0.01	*
ENSG00000240764.4	PCDHGC5	0.001051	0.04	0.01	*
ENSG00000182621.18	PLCB1	0.4272	11.385	8.365
ENSG00000137841.12	PLCB2	0.09252	3.575	1.935
ENSG00000149782.12	PLCB3	1.21e-06	3.225	0.815	*
ENSG00000101333.16	PLCB4	0.1947	0.605	0.325
ENSG00000113575.10	PPP2CA	0.1685	62.235	74.875
ENSG00000104695.13	PPP2CB	0.3768	57.585	78.315
ENSG00000066027.12	PPP2R5A	0.2207	87.085	112.15
ENSG00000068971.14	PPP2R5B	0.0002345	9.11	4.405	*
ENSG00000078304.19	PPP2R5C	0.1741	68.78	85.115
ENSG00000112640.16	PPP2R5D	0.001493	14.47	7.17	*
ENSG00000154001.14	PPP2R5E	0.1174	12.025	13.75
ENSG00000138814.17	PPP3CA	0.575	9.65	9.78
ENSG00000107758.16	PPP3CB	0.8682	27.395	23.17
ENSG00000120910.15	PPP3CC	0.5689	10.645	9.125
ENSG00000221823.11	PPP3R1	0.4619	38.09	44.685
ENSG00000188386.8	PPP3R2	0.3348	0	0
ENSG00000154229.12	PRKCA	0.819	12.34	10.675
ENSG00000166501.14	PRKCB	0.4117	0.62	0.88
ENSG00000163932.15	PRKCD	0.0007668	15.375	4.94	*
ENSG00000171132.14	PRKCE	0.1769	3.97	5.215
ENSG00000126583.11	PRKCG	7.299e-05	0.005	0	*
ENSG00000027075.15	PRKCH	0.2258	4.845	5.565
ENSG00000163558.13	PRKCI	0.4538	9.51	11.025
ENSG00000065675.15	PRKCQ	0.774	0.45	0.555
ENSG00000067606.17	PRKCZ	0.007403	7.255	3.105	*
ENSG00000171016.12	PYGO1	0.8535	0.025	0.04
ENSG00000163348.4	PYGO2	0.001057	31.99	18.015	*
ENSG00000130561.17	SAG	0.06626	0	0
ENSG00000151748.15	SAV1	0.6831	17.145	14.89
ENSG00000104332.12	SFRP1	0.1587	0.04	0.13
ENSG00000145423.5	SFRP2	0.08942	0.015	0
ENSG00000106483.12	SFRP4	0.9036	0.555	0.51
ENSG00000120057.5	SFRP5	0.8513	0.04	0.04
ENSG00000196470.12	SIAH1	0.9857	27.99	26.57
ENSG00000170365.10	SMAD1	0.07492	8.89	11.885
ENSG00000141646.14	SMAD4	0.06522	17.13	21.325
ENSG00000102038.16	SMARCA1	0.008914	36.42	57.825		*
ENSG00000080503.24	SMARCA2	0.4324	18.83	21.36
ENSG00000127616.19	SMARCA4	4.375e-05	23.9	11.94	*
ENSG00000153147.6	SMARCA5	0.67	20.715	17.29
ENSG00000138375.13	SMARCAL1	0.002088	8.465	6.525	*
ENSG00000099956.20	SMARCB1	5.723e-05	17.41	6.445	*
ENSG00000173473.11	SMARCC1	0.2527	25.35	21.105
ENSG00000139613.12	SMARCC2	0.0001397	26.825	14.565	*
ENSG00000066117.15	SMARCD1	4.725e-05	37.895	15.94	*
ENSG00000108604.16	SMARCD2	0.00269	46.025	24.795	*
ENSG00000082014.17	SMARCD3	0.0006511	10.325	2.795	*
ENSG00000073584.20	SMARCE1	0.8894	60.025	55.91
ENSG00000080603.17	SRCAP	0.007704	2.045	1.545	*
ENSG00000101109.12	STK4	0.5658	11.025	10.455
ENSG00000160551.11	TAOK1	0.8506	11.145	10.81
ENSG00000149930.18	TAOK2	0.0002073	10.92	5.34	*
ENSG00000135090.14	TAOK3	0.3578	14.155	17.615
ENSG00000102125.16	TAZ	0.0002944	24.92	11.175	*
ENSG00000101849.17	TBL1X	0.9107	8.035	6.755
ENSG00000177565.18	TBL1XR1	0.4646	34.135	37.23
ENSG00000092377.15	TBL1Y	0.9772	0	0.015
ENSG00000152284.5	TCF7L1	0.2717	7.715	4.5
ENSG00000148737.17	TCF7L2	0.1979	13.175	14.165
ENSG00000187079.19	TEAD1	0.2836	9.56	11.165
ENSG00000074219.14	TEAD2	0.000961	21.005	5.795	*
ENSG00000007866.21	TEAD3	0.001741	10.685	4.93	*
ENSG00000197905.9	TEAD4	0.01184	3.5	1.485	*
ENSG00000196781.16	TLE1	0.03026	73.25	110.39		*
ENSG00000065717.15	TLE2	0.008794	4.435	1.015	*
ENSG00000140332.17	TLE3	0.001144	6.59	3.545	*
ENSG00000106829.20	TLE4	0.2399	3.82	2.79
ENSG00000104964.15	TLE5	8.347e-05	123.145	48.66	*
ENSG00000104953.20	TLE6	0.01195	1.81	0.63	*
ENSG00000125084.12	WNT1	0.2033	0.015	0.005
ENSG00000135925.9	WNT10A	0.009157	0.145	0.06	*
ENSG00000169884.14	WNT10B	0.2544	0.215	0.195
ENSG00000085741.13	WNT11	0.1024	1.4	0.385
ENSG00000002745.13	WNT16	0.04519	0.185	0.08	*
ENSG00000105989.10	WNT2	0.1809	0	0.01
ENSG00000134245.18	WNT2B	0.2563	0.68	0.555
ENSG00000108379.10	WNT3	0.3022	5.005	5.955
ENSG00000154342.6	WNT3A	0.01151	0	0		*
ENSG00000162552.15	WNT4	0.5121	0.115	0.11
ENSG00000114251.14	WNT5A	0.644	5.25	2.67
ENSG00000111186.13	WNT5B	0.9678	0.47	0.6
ENSG00000115596.4	WNT6	0.0002646	0.01	0	*
ENSG00000154764.6	WNT7A	0.01411	0	0		*
ENSG00000188064.10	WNT7B	0.3759	0	0
ENSG00000061492.12	WNT8A	0.1931	0	0
ENSG00000075290.8	WNT8B	0.008228	0.05	0	*
ENSG00000143816.8	WNT9A	0.03653	0.03	0.01	*
ENSG00000158955.11	WNT9B	0.05129	0.085	0.04
ENSG00000113645.15	WWC1	0.04079	7.445	10.97		*
ENSG00000137693.14	YAP1	0.5537	31.565	30.03

## Sheet: Supplementary Table S3
Supplementary Table S3. Differential expression of Wnt-Hippo pathway-related genes between the HCCW3 (best prognosis) and HCCW1, 2, 4 subgroups. Significant genes are those with p-value < 0.05.
ENSG_ID	Gene_Symbol	HCCW3 vs HCCW1,2,4 Mann-Whitney U test p-value	HCCW3_Median	HCCW1,2,4_Median	Significant difference and up-regulated in HCCW3	Significant difference and down-regulated in HCCW3
ENSG00000135299.17	ANKRD6	0.7024	4.925	4.595
ENSG00000117713.20	ARID1A	0.04309	14.11	10.885	*
ENSG00000120500.18	ARR3	0.8985	0.1	0.105
ENSG00000137486.17	ARRB1	0.04903	3.945	1.975	*
ENSG00000141480.18	ARRB2	0.9565	31.7	27.28
ENSG00000103126.15	AXIN1	0.4006	1.385	1.76
ENSG00000116128.11	BCL9	0.1292	5.53	3.615
ENSG00000166167.18	BTRC	0.001144	7.425	5.24	*
ENSG00000039068.19	CDH1	0.09069	37.3	54.075
ENSG00000040731.10	CDH10	0.5871	0	0
ENSG00000140937.14	CDH11	0.183	0.47	0.6
ENSG00000154162.15	CDH12	0.00586	0	0.01		*
ENSG00000140945.17	CDH13	0.2341	1.355	1.02
ENSG00000129910.8	CDH15	0.01692	0	0.025		*
ENSG00000166589.13	CDH16	0.4104	0.04	0.035
ENSG00000079112.10	CDH17	0.8755	0.14	0.18
ENSG00000145526.12	CDH18	0.4865	0	0
ENSG00000071991.9	CDH19	0.56	0.36	0.145
ENSG00000170558.10	CDH2	0.07703	44.86	28.025
ENSG00000101542.10	CDH20	0.5743	0.01	0.01
ENSG00000149654.11	CDH22	0.32	0	0
ENSG00000107736.21	CDH23	0.4536	1.335	1.655
ENSG00000139880.19	CDH24	0.9913	0.235	0.235
ENSG00000062038.14	CDH3	0.68	0.02	0.01
ENSG00000179242.16	CDH4	0.9505	0.05	0.06
ENSG00000179776.19	CDH5	0.122	7.115	5.41
ENSG00000113361.13	CDH6	0.2766	1.005	0.795
ENSG00000081138.14	CDH7	0.1311	0	0
ENSG00000150394.14	CDH8	0.259	0.08	0.05
ENSG00000113100.10	CDH9	0.8069	0	0
ENSG00000148600.15	CDHR1	0.7677	0.065	0.05
ENSG00000074276.10	CDHR2	0.0446	1.99	0.565	*
ENSG00000075275.18	CELSR1	0.1348	2.635	1.915
ENSG00000143126.8	CELSR2	0.9304	0.46	0.5
ENSG00000008300.17	CELSR3	0.7133	1.065	0.965
ENSG00000147869.5	CER1	0.1886	0	0
ENSG00000131778.19	CHD1L	0.01858	67.92	48.71	*
ENSG00000005339.15	CREBBP	0.1367	6.78	7.74
ENSG00000113712.19	CSNK1A1	0.04197	38.6	31.975	*
ENSG00000180138.7	CSNK1A1L	0.1905	0.01	0.01
ENSG00000141551.14	CSNK1D	0.365	23.87	20.325
ENSG00000133275.16	CSNK1G2	0.8958	2.155	2.545
ENSG00000151292.17	CSNK1G3	0.7682	17.485	19.14
ENSG00000101266.19	CSNK2A1	0.05659	31.54	24.77
ENSG00000070770.9	CSNK2A2	0.6783	21.18	21.765
ENSG00000204435.14	CSNK2B	0.1387	153.79	138.78
ENSG00000159692.16	CTBP1	0.2147	27.72	30.335
ENSG00000175029.17	CTBP2	0.2831	1.41	1.9
ENSG00000044115.21	CTNNA1	0.003913	119.8	98.46	*
ENSG00000066032.18	CTNNA2	0.6888	0.135	0.17
ENSG00000183230.17	CTNNA3	0.8555	0.115	0.13
ENSG00000119326.15	CTNNAL1	0.0008272	45.555	22.995	*
ENSG00000168036.18	CTNNB1	0.09785	111.15	92.68
ENSG00000165617.15	DACT1	0.212	0.455	0.73
ENSG00000166341.8	DCHS1	0.6997	0.235	0.23
ENSG00000107404.20	DVL1	0.6105	1.78	2.54
ENSG00000004975.12	DVL2	0.5079	6.33	5.125
ENSG00000161202.20	DVL3	0.04347	25.85	17.14	*
ENSG00000100393.14	EP300	0.6703	8.07	7.53
ENSG00000183495.14	EP400	0.3905	6.815	5.81
ENSG00000083857.14	FAT1	0.2831	18.68	26.61
ENSG00000086570.12	FAT2	0.3441	0.02	0.02
ENSG00000165323.15	FAT3	0.2399	0.03	0.01
ENSG00000072803.17	FBXW11	0.7242	17.755	21.27
ENSG00000139926.16	FRMD6	0.01206	3.05	4.09		*
ENSG00000162998.5	FRZB	0.4214	4.035	3.92
ENSG00000157240.4	FZD1	0.2532	0.95	0.92
ENSG00000111432.4	FZD10	0.07547	0.01	0.02
ENSG00000180340.7	FZD2	0.7262	0.06	0.06
ENSG00000104290.11	FZD3	0.008073	0.27	0.655		*
ENSG00000174804.4	FZD4	0.5102	8.655	8.345
ENSG00000163251.4	FZD5	0.005031	24.695	18.17	*
ENSG00000164930.12	FZD6	0.3573	3.3	4.755
ENSG00000155760.2	FZD7	0.2897	1	0.525
ENSG00000177283.7	FZD8	0.9015	0.855	0.6
ENSG00000188763.5	FZD9	0.2123	0.005	0
ENSG00000088256.9	GNA11	0.7516	2.56	3.005
ENSG00000156049.7	GNA14	0.3669	1.05	1.265
ENSG00000060558.4	GNA15	0.4824	0.275	0.355
ENSG00000156052.11	GNAQ	0.194	24.23	19.075
ENSG00000078369.18	GNB1	0.7242	77.965	77.135
ENSG00000172354.10	GNB2	0.6519	14.65	18.83
ENSG00000111664.11	GNB3	0.4042	0.065	0.045
ENSG00000114450.11	GNB4	0.8272	2.615	3.445
ENSG00000242616.4	GNG10	0.9971	37.095	40.625
ENSG00000172380.6	GNG12	0.413	16.715	19.075
ENSG00000127588.5	GNG13	0.2668	0	0
ENSG00000186469.8	GNG2	0.3368	4.08	3.475
ENSG00000162188.6	GNG3	0.7045	0.265	0.26
ENSG00000168243.11	GNG4	0.001643	2.745	0.145	*
ENSG00000174021.11	GNG5	0.9913	165.425	159.25
ENSG00000176533.13	GNG7	0.4579	1.69	1.3
ENSG00000167414.4	GNG8	0.6017	0	0
ENSG00000082701.16	GSK3B	0.9304	14.315	13.71
ENSG00000116478.12	HDAC1	0.2094	52.08	51.04
ENSG00000196591.12	HDAC2	0.157	16.885	14.64
ENSG00000171720.10	HDAC3	0.00429	47.855	37.33	*
ENSG00000147099.21	HDAC8	0.8958	20.59	20.05
ENSG00000119969.15	HELLS	0.1691	7.165	5.335
ENSG00000071794.16	HLTF	0.07643	27.41	18.5
ENSG00000128908.17	INO80	0.1927	5.56	4.805
ENSG00000150995.19	ITPR1	0.01449	3.295	4.955		*
ENSG00000123104.12	ITPR2	0.01493	23.885	17.915	*
ENSG00000096433.11	ITPR3	0.4275	0.345	0.2
ENSG00000183762.13	KREMEN1	0.3946	1.42	1.235
ENSG00000131650.14	KREMEN2	0.1002	0	0
ENSG00000131023.13	LATS1	0.8131	5.4	5.165
ENSG00000150457.9	LATS2	0.3368	6.46	5.37
ENSG00000138795.10	LEF1	0.1377	3.62	2.205
ENSG00000162337.12	LRP5	0.8872	4.835	5.625
ENSG00000070018.9	LRP6	0.5778	17.22	13.27
ENSG00000135341.18	MAP3K7	0.5703	22.305	24.015
ENSG00000114978.18	MOB1A	0.2121	32.76	29.875
ENSG00000173542.9	MOB1B	0.644	5.705	5.625
ENSG00000186575.19	NF2	0.1039	4.23	3.42
ENSG00000131196.17	NFATC1	0.2686	0.69	0.61
ENSG00000101096.20	NFATC2	0.03547	7.28	4.21	*
ENSG00000072736.19	NFATC3	0.1169	17.26	14.27
ENSG00000100968.14	NFATC4	0.8074	0.68	0.84
ENSG00000140807.7	NKD1	0.09196	0.62	0.175
ENSG00000145506.14	NKD2	0.1106	0.005	0.05
ENSG00000087095.13	NLK	0.3368	21.25	17.665
ENSG00000156453.13	PCDH1	0.5953	2.745	2.595
ENSG00000138650.9	PCDH10	0.05312	0	0
ENSG00000102290.22	PCDH11X	0.3662	0	0
ENSG00000099715.14	PCDH11Y	0.7359	0	0
ENSG00000113555.6	PCDH12	0.006426	1.805	1.36	*
ENSG00000150275.18	PCDH15	0.8088	0.005	0
ENSG00000189184.11	PCDH18	0.3726	0.33	0.375
ENSG00000165194.15	PCDH19	0.2531	0.025	0.035
ENSG00000280165.1	PCDH20	0.2579	0.39	0.115
ENSG00000169851.15	PCDH7	0.9042	0.07	0.08
ENSG00000136099.13	PCDH8	0.148	0	0
ENSG00000184226.15	PCDH9	0.041	0.06	0.115		*
ENSG00000204970.10	PCDHA1	0.08996	0.005	0.015
ENSG00000250120.8	PCDHA10	0.004438	0.01	0.065		*
ENSG00000249158.7	PCDHA11	0.03422	0	0.02		*
ENSG00000251664.5	PCDHA12	0.07655	0	0.01
ENSG00000239389.8	PCDHA13	0.4794	0.01	0.015
ENSG00000204969.7	PCDHA2	0.4851	0	0.01
ENSG00000255408.4	PCDHA3	0.06289	0.02	0.03
ENSG00000204967.12	PCDHA4	0.3449	0	0.005
ENSG00000204965.9	PCDHA5	0.1825	0	0.01
ENSG00000081842.18	PCDHA6	0.2671	0	0.01
ENSG00000204963.6	PCDHA7	0.1319	0.01	0.02
ENSG00000204962.6	PCDHA8	0.138	0	0.005
ENSG00000204961.7	PCDHA9	0.5861	0	0
ENSG00000248383.5	PCDHAC1	0.009057	0.09	0.19		*
ENSG00000243232.6	PCDHAC2	0.1278	0.02	0.02
ENSG00000171815.6	PCDHB1	0.9737	0	0
ENSG00000120324.9	PCDHB10	0.4315	0.155	0.115
ENSG00000197479.7	PCDHB11	0.9448	0.08	0.075
ENSG00000120328.6	PCDHB12	0.968	0.11	0.13
ENSG00000187372.11	PCDHB13	0.9478	0.29	0.25
ENSG00000120327.6	PCDHB14	0.6414	0.805	0.64
ENSG00000113248.6	PCDHB15	0.942	0.355	0.345
ENSG00000272674.3	PCDHB16	0.4276	0.25	0.325
ENSG00000112852.7	PCDHB2	0.3548	0.07	0.12
ENSG00000113205.5	PCDHB3	0.732	0.08	0.085
ENSG00000081818.4	PCDHB4	0.0806	0.145	0.21
ENSG00000113209.9	PCDHB5	0.1506	0.245	0.16
ENSG00000113211.5	PCDHB6	0.7264	0.075	0.06
ENSG00000113212.7	PCDHB7	0.8467	0.05	0.075
ENSG00000120322.4	PCDHB8	0.8211	0.05	0.06
ENSG00000204956.5	PCDHGA1	0.3628	0.12	0.235
ENSG00000253846.2	PCDHGA10	0.8528	0.61	0.58
ENSG00000253873.6	PCDHGA11	0.6228	0.09	0.1
ENSG00000253159.3	PCDHGA12	0.8267	0.055	0.04
ENSG00000081853.15	PCDHGA2	0.2501	0.22	0.53
ENSG00000254245.3	PCDHGA3	0.2832	0.035	0.065
ENSG00000253485.2	PCDHGA5	0.5799	0.115	0.11
ENSG00000253731.3	PCDHGA6	0.5362	0.425	0.465
ENSG00000253537.3	PCDHGA7	0.8642	0.175	0.165
ENSG00000253767.2	PCDHGA8	0.03901	0.29	0.135	*
ENSG00000254221.2	PCDHGB1	0.8551	0.04	0.06
ENSG00000253910.2	PCDHGB2	0.2213	0.235	0.19
ENSG00000253953.3	PCDHGB4	0.005012	0.555	0.1	*
ENSG00000253305.2	PCDHGB6	0.6997	0.27	0.26
ENSG00000254122.3	PCDHGB7	0.2778	0.1	0.11
ENSG00000240184.7	PCDHGC3	0.253	0.245	0.165
ENSG00000242419.5	PCDHGC4	0.3086	0.015	0.01
ENSG00000240764.4	PCDHGC5	0.1884	0.01	0.01
ENSG00000182621.18	PLCB1	0.799	10.15	8.07
ENSG00000137841.12	PLCB2	0.5338	2.11	2.23
ENSG00000149782.12	PLCB3	0.6182	0.89	1.18
ENSG00000101333.16	PLCB4	0.2487	0.3	0.395
ENSG00000113575.10	PPP2CA	0.08012	78.055	65.55
ENSG00000104695.13	PPP2CB	0.6863	73.25	79.3
ENSG00000066027.12	PPP2R5A	0.05073	120.16	93.57
ENSG00000068971.14	PPP2R5B	0.8159	5.16	4.74
ENSG00000078304.19	PPP2R5C	0.9391	83.25	80.385
ENSG00000112640.16	PPP2R5D	0.02028	11.47	7.225	*
ENSG00000154001.14	PPP2R5E	0.6336	13.75	12.955
ENSG00000138814.17	PPP3CA	0.6259	9.56	10.36
ENSG00000107758.16	PPP3CB	0.2609	25.11	22.135
ENSG00000120910.15	PPP3CC	0.8386	9.305	9.125
ENSG00000221823.11	PPP3R1	0.4172	44.515	42.495
ENSG00000188386.8	PPP3R2	0.1331	0	0
ENSG00000154229.12	PRKCA	0.1023	12.88	9.815
ENSG00000166501.14	PRKCB	0.1507	1.03	0.745
ENSG00000163932.15	PRKCD	0.2429	8.615	5.39
ENSG00000171132.14	PRKCE	0.07463	4.205	5.19
ENSG00000126583.11	PRKCG	0.7537	0	0
ENSG00000027075.15	PRKCH	0.07229	6.34	4.955
ENSG00000163558.13	PRKCI	0.3554	11.915	9.81
ENSG00000065675.15	PRKCQ	0.3368	0.64	0.53
ENSG00000067606.17	PRKCZ	0.4341	3.49	3.635
ENSG00000171016.12	PYGO1	0.4475	0.04	0.04
ENSG00000163348.4	PYGO2	0.003171	25.725	15.795	*
ENSG00000130561.17	SAG	0.4339	0	0
ENSG00000151748.15	SAV1	0.08396	14.04	17.01
ENSG00000104332.12	SFRP1	0.9391	0.125	0.105
ENSG00000145423.5	SFRP2	0.8758	0	0
ENSG00000106483.12	SFRP4	0.3117	0.575	0.42
ENSG00000120057.5	SFRP5	0.003553	0.1	0.02	*
ENSG00000196470.12	SIAH1	0.3136	25.005	27.98
ENSG00000170365.10	SMAD1	0.116	9.01	12.32
ENSG00000141646.14	SMAD4	0.8929	18.975	19.835
ENSG00000102038.16	SMARCA1	0.04578	62.485	46.57	*
ENSG00000080503.24	SMARCA2	0.7079	22.135	19.415
ENSG00000127616.19	SMARCA4	0.4691	13.375	12.585
ENSG00000153147.6	SMARCA5	0.9304	18.61	15.3
ENSG00000138375.13	SMARCAL1	0.2356	7.525	6.41
ENSG00000099956.20	SMARCB1	0.1466	7.56	6.665
ENSG00000173473.11	SMARCC1	0.0482	24.7	20.82	*
ENSG00000139613.12	SMARCC2	0.6285	15.685	15.32
ENSG00000066117.15	SMARCD1	0.1581	19.99	16.74
ENSG00000108604.16	SMARCD2	0.01406	31.935	25.465	*
ENSG00000082014.17	SMARCD3	0.7627	3.07	3.25
ENSG00000073584.20	SMARCE1	0.4646	58.89	53.215
ENSG00000080603.17	SRCAP	0.3966	1.78	1.545
ENSG00000101109.12	STK4	0.6571	10.845	9.8
ENSG00000160551.11	TAOK1	0.6105	11.145	10.37
ENSG00000149930.18	TAOK2	0.7878	6.31	5.59
ENSG00000135090.14	TAOK3	0.5978	16.775	16.725
ENSG00000102125.16	TAZ	0.4735	11.57	14.05
ENSG00000101849.17	TBL1X	4.191e-05	11.21	5.8	*
ENSG00000177565.18	TBL1XR1	0.2703	40.225	33.405
ENSG00000092377.15	TBL1Y	0.1145	0.03	0
ENSG00000152284.5	TCF7L1	0.02169	7.765	4.23	*
ENSG00000148737.17	TCF7L2	0.107	16.43	13.28
ENSG00000187079.19	TEAD1	0.3727	11.485	10.82
ENSG00000074219.14	TEAD2	0.9131	6.315	6.985
ENSG00000007866.21	TEAD3	0.4894	5.805	5.04
ENSG00000197905.9	TEAD4	0.5009	1.7	1.6
ENSG00000196781.16	TLE1	0.0005858	140.68	84.2	*
ENSG00000065717.15	TLE2	0.2081	0.92	1.435
ENSG00000140332.17	TLE3	0.006151	3.41	4.61		*
ENSG00000106829.20	TLE4	0.7877	3.095	2.99
ENSG00000104964.15	TLE5	0.2202	46.065	63.7
ENSG00000104953.20	TLE6	0.04849	0.63	1.16		*
ENSG00000125084.12	WNT1	0.8619	0.01	0.01
ENSG00000135925.9	WNT10A	0.2318	0.11	0.07
ENSG00000169884.14	WNT10B	0.3864	0.225	0.185
ENSG00000085741.13	WNT11	0.7905	0.66	0.54
ENSG00000002745.13	WNT16	0.1225	0.06	0.105
ENSG00000105989.10	WNT2	0.6756	0	0.01
ENSG00000134245.18	WNT2B	0.1927	0.555	0.605
ENSG00000108379.10	WNT3	0.5928	5.64	5.875
ENSG00000154342.6	WNT3A	0.1711	0	0
ENSG00000162552.15	WNT4	0.9246	0.12	0.11
ENSG00000114251.14	WNT5A	0.716	2.82	2.67
ENSG00000111186.13	WNT5B	0.8074	0.6	0.53
ENSG00000115596.4	WNT6	0.505	0	0
ENSG00000154764.6	WNT7A	0.3121	0	0
ENSG00000188064.10	WNT7B	0.5368	0	0
ENSG00000061492.12	WNT8A	0.4075	0	0
ENSG00000075290.8	WNT8B	0.6442	0	0
ENSG00000143816.8	WNT9A	0.3598	0.01	0.01
ENSG00000158955.11	WNT9B	0.1043	0.04	0.05
ENSG00000113645.15	WWC1	0.494	9.415	10.68
ENSG00000137693.14	YAP1	0.2429	32.17	27.015

## Sheet: Supplementary Table S4
Supplementary Table S4. The expression difference of Wnt-Hippo signaling pathway-related genes between HCC and normal tissues.
ENSGID	Gene Symbol		baseMean	log2FoldChange	lfcSE	stat	pvalue	padj
ENSG00000002745.13	WNT16	Wnt Signaling Pathway-related genes	18.064	-0.0247945	0.430101	-0.0576482	0.954029	0.969438
ENSG00000004975.12	DVL2	Wnt Signaling Pathway-related genes	941.403	0.0996846	0.350228	0.284628	0.775929	0.841603
ENSG00000005339.15	CREBBP	Wnt Signaling Pathway-related genes	3312.74	-0.0401269	0.159712	-0.251246	0.801624	0.860982
ENSG00000007866.21	TEAD3	Hippo Signaling Pathway-related genes	996.754	-0.570365	0.367737	-1.55102	0.120898	0.213356
ENSG00000008300.17	CELSR3	Wnt Signaling Pathway-related genes	616.88	2.55266	0.462752	5.51626	3.4629e-08	1.02376e-06
ENSG00000027075.15	PRKCH	Wnt Signaling Pathway-related genes	794.457	0.278548	0.26598	1.04725	0.294984	0.417689
ENSG00000039068.19	CDH1	Wnt Signaling Pathway-related genes	12301.4	-0.328662	0.348244	-0.943769	0.345287	0.469186
ENSG00000040731.10	CDH10	Wnt Signaling Pathway-related genes	14.763	5.94427	1.33646	4.44776	8.67709e-06	9.96991e-05
ENSG00000044115.21	CTNNA1	Wnt Signaling Pathway-related genes	15061.5	0.461715	0.149849	3.0812	0.00206168	0.00857397
ENSG00000060558.4	GNA15	Wnt Signaling Pathway-related genes	80.2873	-1.69805	0.485725	-3.49591	0.000472444	0.00260771
ENSG00000061492.12	WNT8A	Wnt Signaling Pathway-related genes	0.282718	0.185548	1.0716	0.17315	0.862534	NA
ENSG00000062038.14	CDH3	Wnt Signaling Pathway-related genes	6.04307	0.204869	0.53923	0.379928	0.703999	0.786402
ENSG00000065675.15	PRKCQ	Wnt Signaling Pathway-related genes	129.042	0.138122	0.401199	0.344274	0.73064	0.807066
ENSG00000065717.15	TLE2	Wnt Signaling Pathway-related genes	327.186	-1.88646	0.523888	-3.60088	0.000317147	0.00188579
ENSG00000066027.12	PPP2R5A	Wnt Signaling Pathway-related genes	15090.6	1.43082	0.237444	6.02591	1.68157e-09	7.89799e-08
ENSG00000066032.18	CTNNA2	Wnt Signaling Pathway-related genes	599.823	5.31381	0.885223	6.00279	1.9396e-09	8.92016e-08
ENSG00000066117.15	SMARCD1	Wnt Signaling Pathway-related genes	2135.27	0.624687	0.252394	2.47504	0.0133221	0.0382642
ENSG00000067606.17	PRKCZ	Wnt Signaling Pathway-related genes	246.998	-0.680394	0.423862	-1.60522	0.108445	0.196575
ENSG00000068971.14	PPP2R5B	Wnt Signaling Pathway-related genes	679.762	-0.616961	0.366374	-1.68397	0.0921884	0.173326
ENSG00000070018.9	LRP6	Wnt Signaling Pathway-related genes	6977.38	0.412656	0.260283	1.58541	0.112873	0.202512
ENSG00000070770.9	CSNK2A2	Wnt Signaling Pathway-related genes	1095.95	0.277548	0.223252	1.24321	0.213792	0.328453
ENSG00000071794.16	HLTF	Wnt Signaling Pathway-related genes	1532.26	2.77863	0.393365	7.06374	1.62075e-12	1.93395e-10
ENSG00000071991.9	CDH19	Wnt Signaling Pathway-related genes	261.754	-0.458081	0.735025	-0.623218	0.533141	0.64574
ENSG00000072736.19	NFATC3	Wnt Signaling Pathway-related genes	667.367	0.591787	0.268934	2.20049	0.0277721	0.0684133
ENSG00000072803.17	FBXW11	Wnt Signaling Pathway-related genes	3305.21	0.573067	0.196555	2.91556	0.00355053	0.013283
ENSG00000073584.20	SMARCE1	Wnt Signaling Pathway-related genes	805.572	1.04642	0.26185	3.99624	6.43559e-05	0.000515665
ENSG00000074219.14	TEAD2	Hippo Signaling Pathway-related genes	665.777	0.715691	0.454089	1.5761	0.115003	0.205489
ENSG00000074276.10	CDHR2	Wnt Signaling Pathway-related genes	1776.68	-3.78185	0.690616	-5.47605	4.34927e-08	1.24486e-06
ENSG00000075275.18	CELSR1	Wnt Signaling Pathway-related genes	895.103	-0.0192091	0.37727	-0.0509162	0.959392	0.972969
ENSG00000075290.8	WNT8B	Wnt Signaling Pathway-related genes	4.32174	0.587174	0.612353	0.958881	0.337619	0.461749
ENSG00000078304.19	PPP2R5C	Wnt Signaling Pathway-related genes	7851.97	0.348457	0.192534	1.80984	0.07032	0.140577
ENSG00000078369.18	GNB1	Wnt Signaling Pathway-related genes	10259.6	0.357604	0.162635	2.19881	0.0278914	0.0686211
ENSG00000079112.10	CDH17	Wnt Signaling Pathway-related genes	26.9664	2.61857	0.51402	5.09429	3.5005e-07	7.02887e-06
ENSG00000080503.24	SMARCA2	Wnt Signaling Pathway-related genes	4059.77	-0.120969	0.271933	-0.444848	0.65643	0.7488
ENSG00000080603.17	SRCAP	Wnt Signaling Pathway-related genes	173.78	-0.149691	0.183234	-0.816938	0.413964	0.53707
ENSG00000081138.14	CDH7	Wnt Signaling Pathway-related genes	7.19918	4.42163	1.46872	3.01053	0.00260792	0.010378
ENSG00000081818.4	PCDHB4	Wnt Signaling Pathway-related genes	53.1433	1.64331	0.461147	3.56354	0.000365892	0.00211441
ENSG00000081842.18	PCDHA6	Wnt Signaling Pathway-related genes	6.8027	2.16195	1.05695	2.04547	0.0408083	0.0918646
ENSG00000081853.15	PCDHGA2	Wnt Signaling Pathway-related genes	179.791	2.48301	0.603148	4.11675	3.84254e-05	0.000338703
ENSG00000082014.17	SMARCD3	Wnt Signaling Pathway-related genes	254.609	-0.194658	0.436452	-0.446	0.655597	0.748213
ENSG00000082701.16	GSK3B	Wnt Signaling Pathway-related genes	3967.37	0.836814	0.164106	5.09923	3.41041e-07	6.89895e-06
ENSG00000083857.14	FAT1	Wnt Signaling Pathway-related genes	8092.43	0.405085	0.367109	1.10345	0.269834	0.390052
ENSG00000085741.13	WNT11	Wnt Signaling Pathway-related genes	263.731	-3.0155	0.6484	-4.65068	3.30838e-06	4.48913e-05
ENSG00000086570.12	FAT2	Wnt Signaling Pathway-related genes	18.2233	0.950034	0.433257	2.19277	0.028324	0.0694125
ENSG00000087095.13	NLK	Wnt Signaling Pathway-related genes	2728.91	0.814546	0.216046	3.77024	0.000163092	0.00109764
ENSG00000088256.9	GNA11	Wnt Signaling Pathway-related genes	752.439	-2.3492	0.358398	-6.55471	5.57486e-11	4.17169e-09
ENSG00000092377.15	TBL1Y	Wnt Signaling Pathway-related genes	21.0726	-0.524367	0.992406	-0.52838	0.597236	0.700624
ENSG00000096433.11	ITPR3	Wnt Signaling Pathway-related genes	254.434	-0.527563	0.533998	-0.987949	0.323178	0.446862
ENSG00000099715.14	PCDH11Y	Wnt Signaling Pathway-related genes	0.359261	0.297644	1.45672	0.204325	0.838099	NA
ENSG00000099956.20	SMARCB1	Wnt Signaling Pathway-related genes	1307.64	-0.653573	0.369663	-1.76803	0.0770565	0.150925
ENSG00000100393.14	EP300	Wnt Signaling Pathway-related genes	2660.67	0.657863	0.154976	4.24493	2.18664e-05	0.000214594
ENSG00000100968.14	NFATC4	Wnt Signaling Pathway-related genes	265.179	0.65043	0.528071	1.23171	0.218057	0.333237
ENSG00000101096.20	NFATC2	Wnt Signaling Pathway-related genes	1601.76	0.479883	0.299696	1.60123	0.109326	0.197888
ENSG00000101109.12	STK4	Hippo Signaling Pathway-related genes	2765.26	0.856786	0.185867	4.60968	4.03288e-06	5.2546e-05
ENSG00000101266.19	CSNK2A1	Wnt Signaling Pathway-related genes	5934.33	0.867435	0.167419	5.18121	2.2045e-07	4.81825e-06
ENSG00000101333.16	PLCB4	Wnt Signaling Pathway-related genes	151.344	3.15104	0.456108	6.90854	4.89665e-12	5.05701e-10
ENSG00000101542.10	CDH20	Wnt Signaling Pathway-related genes	4.18115	1.21186	0.606171	1.99921	0.0455862	0.100268
ENSG00000101849.17	TBL1X	Wnt Signaling Pathway-related genes	2302.88	-0.0438345	0.306839	-0.142858	0.886402	0.921846
ENSG00000102038.16	SMARCA1	Wnt Signaling Pathway-related genes	10950.6	0.8846	0.315401	2.80468	0.00503667	0.0176204
ENSG00000102125.16	TAZ	Hippo Signaling Pathway-related genes	1332.63	-0.693456	0.40336	-1.7192	0.0855779	0.163614
ENSG00000102290.22	PCDH11X	Wnt Signaling Pathway-related genes	1.02893	-0.36558	1.26132	-0.289838	0.77194	0.838559
ENSG00000103126.15	AXIN1	Wnt Signaling Pathway-related genes	573.604	-1.85082	0.446147	-4.14846	3.34725e-05	0.000303452
ENSG00000104290.11	FZD3	Wnt Signaling Pathway-related genes	350.001	1.03329	0.397812	2.59743	0.00939252	0.0288925
ENSG00000104332.12	SFRP1	Wnt Signaling Pathway-related genes	88.9471	-1.99714	0.593874	-3.36291	0.000771266	0.00389493
ENSG00000104695.13	PPP2CB	Wnt Signaling Pathway-related genes	6104.59	0.0150118	0.262907	0.0570992	0.954466	0.969508
ENSG00000104953.20	TLE6	Wnt Signaling Pathway-related genes	92.9208	-0.878431	0.521099	-1.68573	0.0918485	0.172889
ENSG00000104964.15	TLE5	Wnt Signaling Pathway-related genes	3051.16	-1.83082	0.416516	-4.39556	1.10487e-05	0.000121532
ENSG00000105989.10	WNT2	Wnt Signaling Pathway-related genes	25.2915	-2.57559	0.901481	-2.85706	0.00427584	0.0154594
ENSG00000106483.12	SFRP4	Wnt Signaling Pathway-related genes	126.01	1.81245	0.544157	3.33074	0.000866152	0.00427628
ENSG00000106829.20	TLE4	Wnt Signaling Pathway-related genes	782.339	0.376419	0.345399	1.08981	0.275797	0.396837
ENSG00000107404.20	DVL1	Wnt Signaling Pathway-related genes	1392.66	-2.16461	0.6273	-3.45067	0.000559195	0.00299481
ENSG00000107736.21	CDH23	Wnt Signaling Pathway-related genes	520.105	-1.99023	0.478167	-4.16221	3.15187e-05	0.000288329
ENSG00000107758.16	PPP3CB	Wnt Signaling Pathway-related genes	3216.96	0.706206	0.221024	3.19515	0.00139759	0.00628985
ENSG00000108379.10	WNT3	Wnt Signaling Pathway-related genes	949.499	-0.49965	0.273876	-1.82437	0.0680966	0.137148
ENSG00000108604.16	SMARCD2	Wnt Signaling Pathway-related genes	3242.75	-0.347244	0.281334	-1.23427	0.217101	0.332193
ENSG00000111186.13	WNT5B	Wnt Signaling Pathway-related genes	235.135	-0.558652	0.560459	-0.996776	0.318873	0.442526
ENSG00000111432.4	FZD10	Wnt Signaling Pathway-related genes	6.02409	3.45921	0.878297	3.93854	8.19775e-05	0.000625907
ENSG00000111664.11	GNB3	Wnt Signaling Pathway-related genes	10.1189	-0.660396	0.467189	-1.41355	0.157493	0.260814
ENSG00000112640.16	PPP2R5D	Wnt Signaling Pathway-related genes	665.312	0.843013	0.306712	2.74854	0.00598607	0.0202323
ENSG00000112852.7	PCDHB2	Wnt Signaling Pathway-related genes	71.5769	3.47827	0.716119	4.85712	1.19108e-06	1.95555e-05
ENSG00000113100.10	CDH9	Wnt Signaling Pathway-related genes	99.1537	23.6631	1.40272	16.8694	7.55138e-64	3.81021e-60
ENSG00000113205.5	PCDHB3	Wnt Signaling Pathway-related genes	41.4817	2.83664	0.667389	4.25035	2.13437e-05	0.000210399
ENSG00000113209.9	PCDHB5	Wnt Signaling Pathway-related genes	166.623	2.0722	0.657195	3.1531	0.00161545	0.00706871
ENSG00000113211.5	PCDHB6	Wnt Signaling Pathway-related genes	27.8333	2.17384	0.582682	3.73075	0.000190914	0.00124595
ENSG00000113212.7	PCDHB7	Wnt Signaling Pathway-related genes	21.6878	1.04914	0.551486	1.90239	0.0571204	0.119647
ENSG00000113248.6	PCDHB15	Wnt Signaling Pathway-related genes	94.937	0.302658	0.413838	0.731345	0.464568	0.583893
ENSG00000113361.13	CDH6	Wnt Signaling Pathway-related genes	616.421	0.681077	0.508303	1.3399	0.180277	0.288704
ENSG00000113555.6	PCDH12	Wnt Signaling Pathway-related genes	446.224	-0.206634	0.312402	-0.661436	0.508333	0.623598
ENSG00000113575.10	PPP2CA	Wnt Signaling Pathway-related genes	12423.4	0.383629	0.179211	2.14065	0.0323024	0.0767573
ENSG00000113645.15	WWC1	Hippo Signaling Pathway-related genes	3034.21	-1.27286	0.317145	-4.01349	5.9828e-05	0.000485888
ENSG00000113712.19	CSNK1A1	Wnt Signaling Pathway-related genes	1701.3	0.388372	0.220211	1.76364	0.0777931	0.152006
ENSG00000114251.14	WNT5A	Wnt Signaling Pathway-related genes	1174.18	2.42671	0.474735	5.11171	3.19253e-07	6.54821e-06
ENSG00000114450.11	GNB4	Wnt Signaling Pathway-related genes	826.909	0.0177978	0.3279	0.0542781	0.956714	0.971037
ENSG00000114978.18	MOB1A	Hippo Signaling Pathway-related genes	6490.66	0.80264	0.194352	4.12982	3.6305e-05	0.000324139
ENSG00000115596.4	WNT6	Wnt Signaling Pathway-related genes	2.4273	-0.940094	0.802694	-1.17117	0.241529	0.359677
ENSG00000116128.11	BCL9	Wnt Signaling Pathway-related genes	1248.92	1.65024	0.264773	6.23269	4.58504e-10	2.5871e-08
ENSG00000116478.12	HDAC1	Wnt Signaling Pathway-related genes	4844.02	0.338655	0.181543	1.86543	0.0621213	0.127728
ENSG00000117713.20	ARID1A	Wnt Signaling Pathway-related genes	3402.41	0.434947	0.175952	2.47196	0.0134375	0.0385144
ENSG00000119326.15	CTNNAL1	Wnt Signaling Pathway-related genes	3910.91	0.76845	0.323461	2.37571	0.017515	0.0474846
ENSG00000119969.15	HELLS	Wnt Signaling Pathway-related genes	1245.74	2.16851	0.384783	5.63568	1.74368e-08	5.72476e-07
ENSG00000120057.5	SFRP5	Wnt Signaling Pathway-related genes	273.4	-3.66285	0.961967	-3.80767	0.000140282	0.000967537
ENSG00000120322.4	PCDHB8	Wnt Signaling Pathway-related genes	20.5647	2.31836	0.764967	3.03067	0.0024401	0.00981261
ENSG00000120324.9	PCDHB10	Wnt Signaling Pathway-related genes	41.0006	3.0429	0.55691	5.4639	4.65784e-08	1.31507e-06
ENSG00000120327.6	PCDHB14	Wnt Signaling Pathway-related genes	230.105	1.47863	0.451109	3.27776	0.00104633	0.00498064
ENSG00000120328.6	PCDHB12	Wnt Signaling Pathway-related genes	46.3896	1.22167	0.512248	2.38491	0.0170831	0.0465892
ENSG00000120500.18	ARR3	Wnt Signaling Pathway-related genes	21.1897	0.77891	0.371177	2.09848	0.0358624	0.0832398
ENSG00000120910.15	PPP3CC	Wnt Signaling Pathway-related genes	732.378	0.0534898	0.176364	0.303292	0.761667	0.830516
ENSG00000123104.12	ITPR2	Wnt Signaling Pathway-related genes	12401.1	0.619246	0.311642	1.98704	0.0469177	0.10252
ENSG00000125084.12	WNT1	Wnt Signaling Pathway-related genes	3.64801	-1.06931	0.538878	-1.98433	0.0472186	0.103018
ENSG00000126583.11	PRKCG	Wnt Signaling Pathway-related genes	2.15111	-0.169297	1.15867	-0.146113	0.883832	0.920002
ENSG00000127588.5	GNG13	Wnt Signaling Pathway-related genes	0.173614	-1.68344	1.98038	-0.850062	0.39529	NA
ENSG00000127616.19	SMARCA4	Wnt Signaling Pathway-related genes	1956.85	-0.530397	0.257167	-2.06246	0.0391637	0.0890875
ENSG00000128908.17	INO80	Wnt Signaling Pathway-related genes	1444.65	-0.0664677	0.129451	-0.513457	0.607632	0.709453
ENSG00000129910.8	CDH15	Wnt Signaling Pathway-related genes	31.5289	-2.01419	0.956334	-2.10616	0.0351908	0.0820259
ENSG00000130561.17	SAG	Wnt Signaling Pathway-related genes	2.3474	0.672101	0.748432	0.898012	0.369179	0.493282
ENSG00000131023.13	LATS1	Hippo Signaling Pathway-related genes	1811.03	0.749025	0.242082	3.0941	0.00197412	0.00827411
ENSG00000131196.17	NFATC1	Wnt Signaling Pathway-related genes	198.833	-1.27642	0.350378	-3.64298	0.000269499	0.00164969
ENSG00000131650.14	KREMEN2	Wnt Signaling Pathway-related genes	4.55222	-1.8064	0.773808	-2.33443	0.0195734	0.0519136
ENSG00000131778.19	CHD1L	Wnt Signaling Pathway-related genes	113.423	1.1338	0.320265	3.5402	0.000399827	0.00227073
ENSG00000133275.16	CSNK1G2	Wnt Signaling Pathway-related genes	783.408	-2.48546	0.433329	-5.73573	9.70921e-09	3.49571e-07
ENSG00000134245.18	WNT2B	Wnt Signaling Pathway-related genes	144.92	0.266611	0.197374	1.35079	0.176763	0.284302
ENSG00000135090.14	TAOK3	Hippo Signaling Pathway-related genes	2950.68	0.871267	0.187679	4.64233	3.44499e-06	4.64239e-05
ENSG00000135299.17	ANKRD6	Wnt Signaling Pathway-related genes	689.761	0.612514	0.241466	2.53665	0.011192	0.0332897
ENSG00000135341.18	MAP3K7	Wnt Signaling Pathway-related genes	5109.31	0.905534	0.231223	3.91628	8.9925e-05	0.000673676
ENSG00000135925.9	WNT10A	Wnt Signaling Pathway-related genes	20.0496	-0.699566	0.549651	-1.27275	0.203108	0.316054
ENSG00000136099.13	PCDH8	Wnt Signaling Pathway-related genes	0.255366	0.031388	2.90832	0.0107925	0.991389	NA
ENSG00000137486.17	ARRB1	Wnt Signaling Pathway-related genes	615.361	-0.592701	0.394259	-1.50333	0.132754	0.229061
ENSG00000137693.14	YAP1	Hippo Signaling Pathway-related genes	6987.26	0.410439	0.271531	1.51158	0.130642	0.226378
ENSG00000137841.12	PLCB2	Wnt Signaling Pathway-related genes	574.877	-2.27832	0.448916	-5.07515	3.87196e-07	7.62307e-06
ENSG00000138375.13	SMARCAL1	Wnt Signaling Pathway-related genes	858.044	0.563379	0.150986	3.73134	0.000190462	0.00124445
ENSG00000138650.9	PCDH10	Wnt Signaling Pathway-related genes	1.79702	0.0919787	1.00806	0.0912431	0.927299	0.950524
ENSG00000138795.10	LEF1	Wnt Signaling Pathway-related genes	629.293	3.48357	0.550165	6.33185	2.42237e-10	1.49839e-08
ENSG00000138814.17	PPP3CA	Wnt Signaling Pathway-related genes	2262.14	0.16097	0.263593	0.610677	0.541414	0.652901
ENSG00000139613.12	SMARCC2	Wnt Signaling Pathway-related genes	1513.5	0.0233843	0.254034	0.0920519	0.926657	0.950169
ENSG00000139880.19	CDH24	Wnt Signaling Pathway-related genes	83.1632	0.256534	0.468922	0.547071	0.58433	0.68933
ENSG00000139926.16	FRMD6	Hippo Signaling Pathway-related genes	1223.98	-1.09567	0.367471	-2.98165	0.00286702	0.0111977
ENSG00000140332.17	TLE3	Wnt Signaling Pathway-related genes	1356.6	-0.864767	0.317693	-2.72202	0.00648836	0.0216089
ENSG00000140807.7	NKD1	Wnt Signaling Pathway-related genes	1706.77	3.65686	0.745354	4.90621	9.28535e-07	1.58972e-05
ENSG00000140937.14	CDH11	Wnt Signaling Pathway-related genes	254.717	1.72937	0.496544	3.48281	0.000496177	0.00271916
ENSG00000140945.17	CDH13	Wnt Signaling Pathway-related genes	91.3519	2.26394	0.45784	4.94483	7.62121e-07	1.33921e-05
ENSG00000141480.18	ARRB2	Wnt Signaling Pathway-related genes	2443.25	-0.325898	0.260216	-1.25241	0.210419	0.324457
ENSG00000141551.14	CSNK1D	Wnt Signaling Pathway-related genes	3453.03	-0.992099	0.330664	-3.00033	0.00269691	0.0106418
ENSG00000141646.14	SMAD4	Wnt Signaling Pathway-related genes	5854.92	0.444036	0.201174	2.20722	0.0272984	0.0674818
ENSG00000143126.8	CELSR2	Wnt Signaling Pathway-related genes	347.028	-0.995847	0.393997	-2.52755	0.0114861	0.0339631
ENSG00000143816.8	WNT9A	Wnt Signaling Pathway-related genes	10.8565	-1.41998	0.680137	-2.08778	0.0368178	0.0849439
ENSG00000145423.5	SFRP2	Wnt Signaling Pathway-related genes	2.72359	0.582849	0.976356	0.596963	0.550532	0.660386
ENSG00000145506.14	NKD2	Wnt Signaling Pathway-related genes	77.6198	-2.26507	0.960953	-2.35711	0.0184176	0.0494384
ENSG00000145526.12	CDH18	Wnt Signaling Pathway-related genes	5.56418	4.2936	1.58527	2.70843	0.00676021	0.0223463
ENSG00000147099.21	HDAC8	Wnt Signaling Pathway-related genes	1070.78	0.146752	0.161883	0.906533	0.364654	0.488714
ENSG00000147869.5	CER1	Wnt Signaling Pathway-related genes	0.292155	0.354492	2.48061	0.142905	0.886365	NA
ENSG00000148600.15	CDHR1	Wnt Signaling Pathway-related genes	31.3035	-1.31858	0.431393	-3.05657	0.00223884	0.0091682
ENSG00000148737.17	TCF7L2	Wnt Signaling Pathway-related genes	2616.13	-0.186045	0.211561	-0.879393	0.379188	0.503716
ENSG00000149654.11	CDH22	Wnt Signaling Pathway-related genes	2.58823	0.335719	1.30541	0.257174	0.797044	0.857757
ENSG00000149782.12	PLCB3	Wnt Signaling Pathway-related genes	405.306	-1.28044	0.42268	-3.02934	0.00245089	0.00984931
ENSG00000149930.18	TAOK2	Hippo Signaling Pathway-related genes	1284.17	-0.96156	0.290814	-3.30644	0.000944886	0.00459625
ENSG00000150275.18	PCDH15	Wnt Signaling Pathway-related genes	11.4234	5.09183	1.1046	4.60966	4.03319e-06	5.2546e-05
ENSG00000150394.14	CDH8	Wnt Signaling Pathway-related genes	36.2475	6.27796	0.897594	6.99422	2.66748e-12	2.94423e-10
ENSG00000150457.9	LATS2	Hippo Signaling Pathway-related genes	1551.98	0.268906	0.229963	1.16934	0.242265	0.36056
ENSG00000150995.19	ITPR1	Wnt Signaling Pathway-related genes	876.624	0.107288	0.291369	0.36822	0.712709	0.792822
ENSG00000151292.17	CSNK1G3	Wnt Signaling Pathway-related genes	2897.43	0.716988	0.234533	3.05709	0.002235	0.0091546
ENSG00000151748.15	SAV1	Hippo Signaling Pathway-related genes	1251.87	0.0756012	0.202887	0.372628	0.709426	0.790688
ENSG00000152284.5	TCF7L1	Wnt Signaling Pathway-related genes	753.867	-0.0761703	0.374412	-0.20344	0.838791	0.887894
ENSG00000153147.6	SMARCA5	Wnt Signaling Pathway-related genes	7025.42	0.579801	0.276082	2.10011	0.0357195	0.0829845
ENSG00000154001.14	PPP2R5E	Wnt Signaling Pathway-related genes	4125.42	0.230585	0.254799	0.904966	0.365483	0.489487
ENSG00000154162.15	CDH12	Wnt Signaling Pathway-related genes	28.2127	4.80746	1.20848	3.9781	6.94671e-05	0.000548748
ENSG00000154229.12	PRKCA	Wnt Signaling Pathway-related genes	3977.71	0.827908	0.209849	3.94526	7.9715e-05	0.000611701
ENSG00000154342.6	WNT3A	Wnt Signaling Pathway-related genes	1.08939	1.16427	1.52841	0.761751	0.446209	0.567401
ENSG00000154764.6	WNT7A	Wnt Signaling Pathway-related genes	2.3173	-2.27181	0.960712	-2.36471	0.018044	0.0486432
ENSG00000155760.2	FZD7	Wnt Signaling Pathway-related genes	195.65	0.622868	0.472704	1.31767	0.187614	0.297594
ENSG00000156049.7	GNA14	Wnt Signaling Pathway-related genes	188.737	-1.06308	0.369755	-2.87509	0.00403912	0.0147744
ENSG00000156052.11	GNAQ	Wnt Signaling Pathway-related genes	6900.68	0.520036	0.251534	2.06746	0.038691	0.088236
ENSG00000156453.13	PCDH1	Wnt Signaling Pathway-related genes	1107.75	-1.33202	0.478853	-2.78169	0.00540769	0.0186351
ENSG00000157240.4	FZD1	Wnt Signaling Pathway-related genes	362.887	-0.304425	0.322003	-0.94541	0.34445	0.468372
ENSG00000158955.11	WNT9B	Wnt Signaling Pathway-related genes	36.8385	-2.27106	0.561494	-4.04467	5.23963e-05	0.00043771
ENSG00000159692.16	CTBP1	Wnt Signaling Pathway-related genes	3351.66	-1.03306	0.216244	-4.77727	1.77688e-06	2.69585e-05
ENSG00000160551.11	TAOK1	Hippo Signaling Pathway-related genes	5324.01	1.02739	0.172525	5.95504	2.60013e-09	1.14367e-07
ENSG00000161202.20	DVL3	Wnt Signaling Pathway-related genes	4808.68	0.326496	0.191277	1.70693	0.0878359	0.167009
ENSG00000162188.6	GNG3	Wnt Signaling Pathway-related genes	5.99755	0.51628	0.461894	1.11774	0.263676	0.383853
ENSG00000162337.12	LRP5	Wnt Signaling Pathway-related genes	2257.03	-2.52954	0.468041	-5.40451	6.49848e-08	1.73884e-06
ENSG00000162552.15	WNT4	Wnt Signaling Pathway-related genes	99.1802	-0.454765	0.68014	-0.668635	0.503728	0.619445
ENSG00000162998.5	FRZB	Wnt Signaling Pathway-related genes	613.546	1.90244	0.369294	5.15157	2.58318e-07	5.48964e-06
ENSG00000163251.4	FZD5	Wnt Signaling Pathway-related genes	7345.64	0.646569	0.27972	2.31148	0.0208061	0.0543704
ENSG00000163348.4	PYGO2	Wnt Signaling Pathway-related genes	2755.35	1.0161	0.240592	4.22333	2.40722e-05	0.000232304
ENSG00000163558.13	PRKCI	Wnt Signaling Pathway-related genes	2241.76	1.25195	0.241742	5.17886	2.23246e-07	4.87033e-06
ENSG00000163932.15	PRKCD	Wnt Signaling Pathway-related genes	941.482	0.214523	0.333869	0.642537	0.520524	0.634269
ENSG00000164930.12	FZD6	Wnt Signaling Pathway-related genes	1027.89	1.59353	0.447998	3.55699	0.000375124	0.00215999
ENSG00000165194.15	PCDH19	Wnt Signaling Pathway-related genes	19.7198	-0.68656	0.354008	-1.9394	0.0524532	0.111881
ENSG00000165323.15	FAT3	Wnt Signaling Pathway-related genes	47.5475	2.04253	0.629074	3.24689	0.00116674	0.00542868
ENSG00000165617.15	DACT1	Wnt Signaling Pathway-related genes	189.455	-0.372974	0.427085	-0.873302	0.382499	0.50686
ENSG00000166167.18	BTRC	Wnt Signaling Pathway-related genes	1453.87	0.2502	0.145885	1.71505	0.0863355	0.164769
ENSG00000166341.8	DCHS1	Wnt Signaling Pathway-related genes	134.918	-2.35647	0.480113	-4.90814	9.1942e-07	1.57794e-05
ENSG00000166501.14	PRKCB	Wnt Signaling Pathway-related genes	459.021	0.15687	0.421456	0.372209	0.709737	0.790836
ENSG00000166589.13	CDH16	Wnt Signaling Pathway-related genes	48.3482	-1.1507	0.817322	-1.40789	0.159165	0.262888
ENSG00000167414.4	GNG8	Wnt Signaling Pathway-related genes	1.40724	-2.77464	0.734374	-3.77825	0.000157937	0.00106844
ENSG00000168036.18	CTNNB1	Wnt Signaling Pathway-related genes	15016.5	0.87361	0.202096	4.32275	1.54096e-05	0.000160598
ENSG00000168243.11	GNG4	Wnt Signaling Pathway-related genes	665.64	6.58258	0.820837	8.01936	1.063e-15	2.86605e-13
ENSG00000169851.15	PCDH7	Wnt Signaling Pathway-related genes	56.1721	-0.39608	0.616202	-0.642777	0.520369	0.634167
ENSG00000169884.14	WNT10B	Wnt Signaling Pathway-related genes	35.8345	-0.620723	0.468093	-1.32607	0.184817	0.294202
ENSG00000170365.10	SMAD1	Wnt Signaling Pathway-related genes	1761.12	-0.239523	0.323134	-0.741251	0.458541	0.578376
ENSG00000170558.10	CDH2	Wnt Signaling Pathway-related genes	5771.57	0.743027	0.276614	2.68615	0.00722809	0.0234863
ENSG00000171016.12	PYGO1	Wnt Signaling Pathway-related genes	34.88	0.249528	0.561629	0.444292	0.656831	0.74904
ENSG00000171132.14	PRKCE	Wnt Signaling Pathway-related genes	1316.81	-1.06535	0.307986	-3.45908	0.000542014	0.00291917
ENSG00000171720.10	HDAC3	Wnt Signaling Pathway-related genes	2544.57	0.241075	0.217595	1.10791	0.267901	0.388418
ENSG00000171815.6	PCDHB1	Wnt Signaling Pathway-related genes	8.50304	3.9445	1.19604	3.29797	0.000973879	0.00470746
ENSG00000172354.10	GNB2	Wnt Signaling Pathway-related genes	2664.29	-2.32195	0.491669	-4.72259	2.32863e-06	3.36527e-05
ENSG00000172380.6	GNG12	Wnt Signaling Pathway-related genes	3997.68	0.175656	0.288238	0.609413	0.542251	0.653751
ENSG00000173473.11	SMARCC1	Wnt Signaling Pathway-related genes	5521.96	1.06791	0.186623	5.72231	1.05083e-08	3.71524e-07
ENSG00000173542.9	MOB1B	Hippo Signaling Pathway-related genes	1984.05	0.516697	0.308805	1.67322	0.0942849	0.176506
ENSG00000174021.11	GNG5	Wnt Signaling Pathway-related genes	154.848	-3.12512	0.443971	-7.03903	1.93578e-12	2.25649e-10
ENSG00000174804.4	FZD4	Wnt Signaling Pathway-related genes	2871.43	0.0712355	0.259945	0.274041	0.784053	0.848014
ENSG00000175029.17	CTBP2	Wnt Signaling Pathway-related genes	511.017	-0.138554	0.338231	-0.409644	0.682067	0.769152
ENSG00000176533.13	GNG7	Wnt Signaling Pathway-related genes	307.82	-0.803702	0.306616	-2.6212	0.00876196	0.0273557
ENSG00000177283.7	FZD8	Wnt Signaling Pathway-related genes	252.632	-0.774542	0.441762	-1.7533	0.0795501	0.154669
ENSG00000177565.18	TBL1XR1	Wnt Signaling Pathway-related genes	10626.5	0.904734	0.253052	3.57529	0.000349845	0.00203836
ENSG00000179242.16	CDH4	Wnt Signaling Pathway-related genes	35.8693	-1.19196	0.465302	-2.5617	0.0104162	0.0314108
ENSG00000179776.19	CDH5	Wnt Signaling Pathway-related genes	1304.5	-0.746232	0.269964	-2.7642	0.00570633	0.0194939
ENSG00000180138.7	CSNK1A1L	Wnt Signaling Pathway-related genes	1.79263	-0.258035	0.481035	-0.536417	0.59167	0.695874
ENSG00000180340.7	FZD2	Wnt Signaling Pathway-related genes	19.258	-1.26447	0.482093	-2.62288	0.00871904	0.027248
ENSG00000182621.18	PLCB1	Wnt Signaling Pathway-related genes	2102.76	2.69423	0.391135	6.88824	5.64874e-12	5.68415e-10
ENSG00000183230.17	CTNNA3	Wnt Signaling Pathway-related genes	196.076	-0.810652	0.640806	-1.26505	0.205853	0.31937
ENSG00000183495.14	EP400	Wnt Signaling Pathway-related genes	2238.96	0.0867609	0.146032	0.594123	0.55243	0.662025
ENSG00000183762.13	KREMEN1	Wnt Signaling Pathway-related genes	461.981	-0.186297	0.362928	-0.513317	0.607729	0.709516
ENSG00000184226.15	PCDH9	Wnt Signaling Pathway-related genes	291.675	0.33542	0.655964	0.511339	0.609114	0.710676
ENSG00000186469.8	GNG2	Wnt Signaling Pathway-related genes	554.82	0.160065	0.351801	0.454988	0.649118	0.743268
ENSG00000186575.19	NF2	Hippo Signaling Pathway-related genes	1127.66	-0.477844	0.259833	-1.83904	0.0659089	0.133703
ENSG00000187079.19	TEAD1	Hippo Signaling Pathway-related genes	4061.42	0.76435	0.252438	3.02787	0.00246285	0.00988837
ENSG00000187372.11	PCDHB13	Wnt Signaling Pathway-related genes	106.619	1.92962	0.492736	3.91614	8.99771e-05	0.000673729
ENSG00000188064.10	WNT7B	Wnt Signaling Pathway-related genes	4.99949	-3.97909	0.895118	-4.44533	8.77591e-06	0.000100573
ENSG00000188386.8	PPP3R2	Wnt Signaling Pathway-related genes	1.04825	0.0438222	1.12635	0.0389062	0.968965	0.979425
ENSG00000188763.5	FZD9	Wnt Signaling Pathway-related genes	5.51212	-1.35976	1.03465	-1.31422	0.188771	0.299094
ENSG00000189184.11	PCDH18	Wnt Signaling Pathway-related genes	117.976	-0.509681	0.365188	-1.39567	0.162815	0.267273
ENSG00000196470.12	SIAH1	Wnt Signaling Pathway-related genes	1282.57	0.0873919	0.230237	0.379573	0.704262	0.786522
ENSG00000196591.12	HDAC2	Wnt Signaling Pathway-related genes	6684.62	1.1397	0.287451	3.96486	7.34376e-05	0.000572713
ENSG00000196781.16	TLE1	Wnt Signaling Pathway-related genes	8405.2	0.40648	0.212538	1.91251	0.0558111	0.117469
ENSG00000197479.7	PCDHB11	Wnt Signaling Pathway-related genes	49.7021	2.54387	0.620572	4.09923	4.14521e-05	0.000360081
ENSG00000197905.9	TEAD4	Hippo Signaling Pathway-related genes	215.254	-1.01979	0.441343	-2.31065	0.0208524	0.0544592
ENSG00000204435.14	CSNK2B	Wnt Signaling Pathway-related genes	1401.07	-0.0978691	0.208943	-0.4684	0.639498	0.735352
ENSG00000204956.5	PCDHGA1	Wnt Signaling Pathway-related genes	46.9338	2.24439	0.566484	3.96197	7.43332e-05	0.00057842
ENSG00000204961.7	PCDHA9	Wnt Signaling Pathway-related genes	2.50199	2.63547	1.1465	2.2987	0.0215218	0.0558769
ENSG00000204962.6	PCDHA8	Wnt Signaling Pathway-related genes	2.45624	3.36134	1.21907	2.75729	0.00582834	0.0198302
ENSG00000204963.6	PCDHA7	Wnt Signaling Pathway-related genes	7.68021	1.48558	0.790791	1.8786	0.0602986	0.124868
ENSG00000204965.9	PCDHA5	Wnt Signaling Pathway-related genes	5.29184	3.23444	0.966449	3.34673	0.000817719	0.00408281
ENSG00000204967.12	PCDHA4	Wnt Signaling Pathway-related genes	6.69905	2.28754	0.886311	2.58097	0.00985234	0.0300436
ENSG00000204969.7	PCDHA2	Wnt Signaling Pathway-related genes	3.78102	2.31466	1.01428	2.28206	0.0224858	0.0578819
ENSG00000204970.10	PCDHA1	Wnt Signaling Pathway-related genes	0.394263	0.744995	1.81601	0.410237	0.681632	NA
ENSG00000221823.11	PPP3R1	Wnt Signaling Pathway-related genes	3649.5	0.450089	0.1725	2.60921	0.00907508	0.0281144
ENSG00000239389.8	PCDHA13	Wnt Signaling Pathway-related genes	5.62952	2.72904	1.10549	2.46862	0.0135636	0.0387688
ENSG00000240184.7	PCDHGC3	Wnt Signaling Pathway-related genes	32.2694	-0.363868	0.485751	-0.749084	0.453807	0.574147
ENSG00000240764.4	PCDHGC5	Wnt Signaling Pathway-related genes	3.52952	0.349919	0.773282	0.452512	0.6509	0.74456
ENSG00000242419.5	PCDHGC4	Wnt Signaling Pathway-related genes	2.75682	0.493874	0.737447	0.669707	0.503045	0.618841
ENSG00000242616.4	GNG10	Wnt Signaling Pathway-related genes	0.735367	-2.84743	0.856213	-3.3256	0.000882269	NA
ENSG00000243232.6	PCDHAC2	Wnt Signaling Pathway-related genes	17.791	2.63028	0.945523	2.78182	0.00540545	0.0186336
ENSG00000248383.5	PCDHAC1	Wnt Signaling Pathway-related genes	24.7206	3.05081	0.905408	3.36954	0.000752927	0.00381869
ENSG00000249158.7	PCDHA11	Wnt Signaling Pathway-related genes	14.9627	2.0823	0.899578	2.31476	0.0206262	0.0540243
ENSG00000250120.8	PCDHA10	Wnt Signaling Pathway-related genes	42.576	1.49051	0.651173	2.28895	0.022082	0.0570337
ENSG00000251664.5	PCDHA12	Wnt Signaling Pathway-related genes	5.3858	1.25602	1.05578	1.18966	0.234179	0.351397
ENSG00000253159.3	PCDHGA12	Wnt Signaling Pathway-related genes	8.28002	-0.751515	0.474644	-1.58332	0.113348	0.20313
ENSG00000253305.2	PCDHGB6	Wnt Signaling Pathway-related genes	57.0259	0.123195	0.339849	0.3625	0.716979	0.796242
ENSG00000253485.2	PCDHGA5	Wnt Signaling Pathway-related genes	25.162	1.63899	0.471132	3.47884	0.000503597	0.00275384
ENSG00000253537.3	PCDHGA7	Wnt Signaling Pathway-related genes	39.4519	0.638687	0.446882	1.42921	0.152945	0.255089
ENSG00000253731.3	PCDHGA6	Wnt Signaling Pathway-related genes	107.986	1.14384	0.356265	3.21065	0.00132433	0.00602466
ENSG00000253767.2	PCDHGA8	Wnt Signaling Pathway-related genes	12.1842	0.862768	0.519321	1.66134	0.0966458	0.179887
ENSG00000253846.2	PCDHGA10	Wnt Signaling Pathway-related genes	126.78	-0.76794	0.392687	-1.9556	0.0505119	0.108653
ENSG00000253873.6	PCDHGA11	Wnt Signaling Pathway-related genes	20.0892	-0.465766	0.347498	-1.34034	0.180135	0.288555
ENSG00000253910.2	PCDHGB2	Wnt Signaling Pathway-related genes	41.278	2.14623	0.521197	4.11789	3.8236e-05	0.000337455
ENSG00000253953.3	PCDHGB4	Wnt Signaling Pathway-related genes	38.2618	0.757753	0.589352	1.28574	0.198534	0.310454
ENSG00000254122.3	PCDHGB7	Wnt Signaling Pathway-related genes	16.1936	-0.686391	0.358849	-1.91276	0.0557794	0.117437
ENSG00000254221.2	PCDHGB1	Wnt Signaling Pathway-related genes	14.6316	2.03138	0.692411	2.93377	0.00334872	0.0127015
ENSG00000254245.3	PCDHGA3	Wnt Signaling Pathway-related genes	15.8739	0.912925	0.61398	1.4869	0.137042	0.234739
ENSG00000255408.4	PCDHA3	Wnt Signaling Pathway-related genes	11.243	3.82864	0.93225	4.10688	4.01041e-05	0.000350874
ENSG00000272674.3	PCDHB16	Wnt Signaling Pathway-related genes	152.016	2.07669	0.53755	3.86326	0.000111886	0.000802398
ENSG00000280165.1	PCDH20	Wnt Signaling Pathway-related genes	6.91325	4.58828	1.16314	3.94472	7.98926e-05	0.000612372

## Sheet: Supplementary Figure S1
Supplementary Figure S1. Expression of Wnt signaling pathway-related genes in CTNNB1 overexpression and down-expression. *: p < 0.05, **: p < 0.005, ***: p < 0.0005

## Sheet: Supplementary Figure S2
Supplementary Figure S2. Expression of Hippo signaling pathway-related genes in YAP1 overexpression and down-expression. *: p < 0.05, **: p < 0.005, ***: p < 0.0005
